# Supplementary material for: Effects of the Aquatic Herbicide Diquat on Non-Target Aquatic Biota: A Mesocosm Study
Source: Arch Environ Contam Toxicol. 2025 Sep 26;89(4):451–68. doi: 10.1007/s00244-025-01161-6 (PMC12665633; doi:10.1007/s00244-025-01161-6)
Supplement: Supplementary file 2 — Supplementary file2 (XLSX 3418 KB) [file 244_2025_1161_MOESM2_ESM.xlsx]

## Sheet: Details
RAW DATA
Title:	Effects of the aquatic herbicide diquat on non-target aquatic biota - a mesocosm study
Journal:	Archives of Environmental Contamination and Toxicology
Authors:	Dalton, R.L.a,b,1*, Robinson, S.A.a,c*, Bartlett, A.J.d, Sesin, V.e, Ben Othman, H.b, Carpenter, D.J. c, Morrill, A. c, Prosser, R.f, Rohonczy, J. a, Pick, F.R.b
Affiliations:	a. Department of Biology, Carleton University, 1125 Colonel By Drive, Ottawa, ON, Canada K1S 5B6 b. Department of Biology, University of Ottawa, 30 Marie Curie Private, Ottawa, ON, Canada K1N 6N5 c. Wildlife and Landscape Science Directorate, Environment and Climate Change Canada, 1125 Colonel By Drive, Ottawa, ON, Canada K1A 0H3 d. Water Science and Technology Directorate, Environment and Climat…
*Corresponding author:	Stacey A. Robinson, email: Stacey.Robinson@ec.gc.ca
Sheet 2:	Water Abiotic Meaures - YSI
Date	Date measurement taken
Tank	Mesocosm tank identification number
Nominal_conc_diquat	Diquat concentration - nominal value (µg/L)
Init_conc_diquat	Diquat concentration - measured value at start of experiment (µg/L)
Temperature	Water temperature (°C)
Dissolved_O_conc	Dissolved oxygen concentration (mg/L)
Spec_conduct	Water specific conductance (uS/cm)
pH	Water pH level
Sheet 3:	Light+Water Measures - HOBO
Date_Time	Date and time meaurement was recorded; presented as "Date"T"Time" (e.g., "2016-07-13T00:20:00Z" corresponds to 13 July 2016 at 0:20)
Tank	Mesocosm tank identification number
Nominal_conc_diquat	Diquat concentration - nominal value (µg/L)
Init_conc_diquat	Diquat concentration - measured value at start of experiment (µg/L)
Temperature	Water temperature (°C)
Light_intensity	Light intensity (lumens/m2)
Sheet 4:	Mesocosm_Nutrients
Collection Date	Date sample was collected
Tank	Mesocosm tank identification number
Nominal_conc_diquat	Diquat concentration - nominal value (µg/L)
Init_conc_diquat	Diquat concentration - measured value at start of experiment (µg/L)
Nitrate	Measured nitrate concentration (mg/L)
Nitrate RDL	Laboratory reporting detection limit - Nitrate (mg/L)
Nitrite	Measured nitrite concentration (mg/L)
Nitrite RDL	Laboratory reporting detection limit - Nitrite (mg/L)
Ammonia	Measured ammonia concentration (mg/L)
Ammonia RDL	Laboratory reporting detection limit - ammonia (mg/L)
Reactive Phosphorus	Measured reactive phosphorus concentration (mg/L)
Reactive Phosphorus RDL	Laboratory reporting detection limit - reactive phosphorus (mg/L)
Total Kjeldahl Nitrogen	Measured total Kjeldahl nitrogen (mg/L
Total Kjeldahl Nitrogen RDL	Laboratory reporting detection limit - total Kjeldahl nitrogen (mg/L
Total Phosphorus	Measured total phosphorus nitrogen (mg/L
Total Phosphorus RDL	Laboratory reporting detection limit - total phosphorus (mg/L)
Sheet 5:	Diquat_Measurements
Sample_ID	Lab sample ID
Tank	Mesocosm tank identification number
Date Collected	Date sample was collected
Exp_Day	Numerical day of experiment. Day 0 = diquat application ("0-1hr" = 1 hour after diquat application)
Nominal_Diquat	Diquat concentration - nominal value (µg/L)
Measured_Diquat	Diquat concentration - measured value (µg/L); values marked as "< 5" were less than the reporting detection limit
Diquat_RDL	Diquat reporting detection limit (RDL) (µg/L)
Sheet 6:	AquaticPlant_Biomass
Date	Date measurements were collected
Exp_Day	Numerical day of experiment. Day 0 = diquat application
Tank	Mesocosm tank identification number
Nominal_conc_diquat	Diquat concentration - nominal value (µg/L)
Init_conc_diquat	Diquat concentration - measured value at start of experiment (µg/L)
Species	Aquatic plant species
Pot_ID	Aquatic plant replicate ID
No_Plants_Approx	Approximate number of plants present
Biom_Wet_Weight	Total plant biomass - wet weight (g)
Biom_Dry_Weight	Total plant biomass - dry weight (g)
Sheet 7:	Phytoplank_ChlA_Biomass
Tank	Mesocosm tank identification number
Nominal_conc_diquat	Diquat concentration - nominal value (µg/L)
Init_conc_diquat	Diquat concentration - measured value at start of experiment (µg/L)
GREEN_ug_L	Green algae concentration in µg/L - measured using FluoroProbe, where each value is the mean from triplicate measurements, each representing approximately 10 readings
CYANO_ug_L	Cyanobacteria concentration in µg/L - µg/L - measured using FluoroProbe, where each value is the mean from triplicate measurements, each representing approximately 10 readings
BROWN_ug_L	Brown algae concentration (proxy label for diatoms) in µg/L - measured using FluoroProbe, where each value is the mean from triplicate measurements, each representing approximately 10 readings
CRYPTO_ug_L	Cryptophyte concentration in µg/L - measured using FluoroProbe, where each value is the mean from triplicate measurements, each representing approximately 10 readings
Total_Chlorophyll_a	Total chlorophyll a (µg/L) from FluoroProbe, where each value is the mean from triplicate measurements, each representing approximately 10 readings
Date	Date measurements were collected
Exp_Day	Numerical day of experiment. Day 0 = diquat application; Day -1 = day before diquat application (considered the same as Day 0 for analysis purposes)
Carbon_Biomass	Total carbon biomass of all phytoplankton (mg/m3)
Sheet 8:	Phytoplankton_Cell_Counts
Taxon	Phytoplankton species/group
Tank	Mesocosm tank identification number
Nominal_conc_diquat	Diquat concentration - nominal value (µg/L)
Init_conc_diquat	Diquat concentration - measured value at start of experiment (µg/L)
Exp_Day	Experimental day of measurement; 0 = before diquat application
Cell_count	Number of cells counted
Sheet 9:	Amphipod_Surv_Counts
Date	Date measurements were collected
Exp_Week	Week measurements were collected; Week 0 = before application of diquat
Tank	Mesocosm tank identification number
Cage_ID	Amphipod cage identification number
n_Adults	Number of living adult amphipods
n_Mating_pairs	Number of amphipod mating pairs
n_Juveniles	Number of juvenile amphipods
Nominal_conc_diquat	Diquat concentration - nominal value (µg/L)
Init_conc_diquat	Diquat concentration - measured value at start of experiment (µg/L)
Sheet 10:	Amphipod_Mass_Repro
Date	Date measurements were collected
Exp_Week	Week measurements were collected; Week 0 = before application of diquat
Tank	Mesocosm tank identification number
Cage_ID	Amphipod cage identification number
Nominal_conc_diquat	Diquat concentration - nominal value (µg/L)
Init_conc_diquat	Diquat concentration - measured value at start of experiment (µg/L)
N_Adults	Number of living adult amphipods
N_Juveniles	Number of juvenile amphipods
Total_Wet_Mass	Total wet mass of all adult amphipods (g)
Avg_Ind_Mass	Average wet mass of an individual adult amphipod (g)
Reproduction	Number of juveniles produced per adult amphipod (Juveniles/Adult)
Sheet 11:	Tadpole_Main
Tank	Mesocosm tank identification number
Nominal_conc_diquat	Diquat concentration - nominal value (µg/L)
Init_conc_diquat	Diquat concentration - measured value at start of experiment (µg/L)
Number	Tadpole pull order from tank
Tadpole_ID	Tadpole identification number
Survival	Tadpole alive (value = 1) or dead (value = 0)
Count_Survival	Total number of surviving tadpoles in a tank
Gosner_Stage	Gosner developmental stage at time of removal from tank
Days	Number of days individual was in the tank
Length	Snout to vent length (mm)
Mass	Whole tadpole mass (g)
Liver_mass	Tadpole liver mass, wet weight (g)
Sex	Tadpole sex; M = Male, F = Female, I = Intersex
Sex2	Tadpole sex, numeric: 1 = Male, 0 = Female
Sheet 12:	Tadpole_Oxi_Stress
Sample_ID	Lab specific sample ID
Tank	Mesocosm tank identification number
Nominal_conc_diquat	Diquat concentration - nominal value (µg/L)
Init_conc_diquat	Diquat concentration - measured value at start of experiment (µg/L)
HNE_BSA	4-hydroxylnonenal (HNE) protein adducts (product of lipid peroxidation) in liver tissue of tadpoles at the end of the experiment (µg/mL)
mass_g	Pooled tadpole liver mass (g)
ug_g_ww	4-hydroxylnonenal (HNE) protein adducts (product of lipid peroxidation) in liver tissue of tadpoles at the end of the experiment (calculated as µg/g ww)
Protein_carbonyl	Measured protein carbonyl (nmol/mg protein)

## Sheet: Water Abiotic Measures - YSI
Date	Tank	Nominal_conc_diquat	Init_conc_diquat	Temperature	Dissolved_O_conc	Spec_conduct	pH
2016-07-11	W01	579	474.6	25.7	10.31	129.1	9.06
2016-07-11	G01	74	64.6	25.8	9.99	129.8	8.96
2016-07-11	Y01	0	0.0 (Control)	26.3	10.16	132.3	9.07
2016-07-11	T01	1153	1016	26.2	9.94	134.3	9.16
2016-07-11	B01	291	222.8	26.6	9.63	135.1	8.88
2016-07-11	R01	147	126.4	26.8	9.8	132.8	8.98
2016-07-11	T02	1153	1016	26.2	9.96	135.5	9.02
2016-07-11	W02	579	474.6	26.4	10.48	131	9.15
2016-07-11	R02	147	126.4	26.6	9.82	131.7	9.02
2016-07-11	Y02	0	0.0 (Control)	26.2	10.04	136.9	9.06
2016-07-11	B02	291	222.8	26.7	9.49	129.2	8.78
2016-07-11	G02	74	64.6	27.1	9.68	136.9	8.96
2016-07-11	Y03	0	0.0 (Control)	27.4	9.39	128	8.88
2016-07-11	W03	579	474.6	27.1	9.94	133.2	9.02
2016-07-11	G04	74	64.6	27.4	10.11	133.4	9.16
2016-07-11	T04	1153	1016	27.4	10.07	134.5	9.92
2016-07-11	B03	291	222.8	27.3	9.39	134	8.93
2016-07-11	Y04	0	0.0 (Control)	27.2	10.02	132.7	9.22
2016-07-11	R03	147	126.4	27.5	9.66	134.7	9.11
2016-07-11	W04	579	474.6	27.5	9.61	136.1	9.03
2016-07-11	G03	74	64.6	27.1	9.7	136.5	9.02
2016-07-11	R04	147	126.4	27.9	9.45	139.6	8.97
2016-07-11	T03	1153	1016	27.7	9.56	131.4	9.04
2016-07-11	G05	74	64.6	27.8	9.95	132.4	9.19
2016-07-11	B04	291	222.8	27.5	9.58	138.6	9.01
2016-07-11	Y05	0	0.0 (Control)	27.8	9.7	130.7	9.14
2016-07-11	B05	291	222.8	28	9.69	133.4	9.14
2016-07-11	W05	579	474.6	28.9	9.74	134.9	9.25
2016-07-11	T05	1153	1016	27.8	9.8	132.2	9.3
2016-07-11	R05	147	126.4	28	9.44	134.8	9.02
2016-07-13	W01	579	474.6	26.6	8.02	126.5	8.8
2016-07-13	G01	74	64.6	27.1	7.75	127.2	8.6
2016-07-13	Y01	0	0.0 (Control)	27.1	8.15	131.1	8.51
2016-07-13	T01	1153	1016	26.7	8.47	127.5	8.65
2016-07-13	B01	291	222.8	26.9	8.24	135.7	8.54
2016-07-13	R01	147	126.4	26.9	8.22	132.5	8.49
2016-07-13	T02	1153	1016	27.6	8.17	138.3	8.76
2016-07-13	W02	579	474.6	27.4	8.17	126.6	8.8
2016-07-13	R02	147	126.4	27.6	8.1	131.5	8.87
2016-07-13	Y02	0	0.0 (Control)	27.4	8.22	136.2	8.83
2016-07-13	B02	291	222.8	27.6	7.93	130.6	8.62
2016-07-13	G02	74	64.6	27.5	8.09	135.6	8.53
2016-07-13	W03	579	474.6	28	8.33	132.5	8.77
2016-07-13	Y03	0	0.0 (Control)	28	8.14	126.5	8.59
2016-07-13	B03	291	222.8	28.1	8.26	133.6	8.57
2016-07-13	R03	147	126.4	28.2	8.36	134	8.68
2016-07-13	G03	74	64.6	28.1	8.22	138	8.77
2016-07-13	T03	1153	1016	28.3	8.14	132.3	8.7
2016-07-13	G04	74	64.6	28.4	8.3	132.9	8.92
2016-07-13	T04	1153	1016	28.3	8.67	132.2	8.89
2016-07-13	Y04	0	0.0 (Control)	28.2	8.35	130.7	8.96
2016-07-13	W04	579	474.6	28.4	8.28	135.9	8.72
2016-07-13	R04	147	126.4	28.7	8.3	136.2	8.67
2016-07-13	B04	291	222.8	28.5	8.18	139.2	8.68
2016-07-13	Y05	0	0.0 (Control)	28.5	7.8	133.3	8.89
2016-07-13	B05	291	222.8	28.6	8.46	132.3	8.91
2016-07-13	W05	579	474.6	28.7	8.38	127.5	8.84
2016-07-13	G05	74	64.6	28.7	8.63	133.1	9.07
2016-07-13	T05	1153	1016	28.8	8.37	132	9.08
2016-07-13	R05	147	126.4	28.9	8.27	133.9	8.79
2016-07-15	W01	579	474.6	25	8.75	124.6	8.94
2016-07-15	G01	74	64.6	25.1	8.65	125.3	8.7
2016-07-15	Y01	0	0.0 (Control)	25.2	8.73	128.3	8.51
2016-07-15	T01	1153	1016	25.1	9.06	124.5	8.77
2016-07-15	B01	291	222.8	25.4	8.8	132.6	8.59
2016-07-15	R01	147	126.4	25.5	8.7	130.2	8.51
2016-07-15	T02	1153	1016	25.9	8.89	135.7	8.92
2016-07-15	W02	579	474.6	25.8	8.83	124.5	8.9
2016-07-15	R02	147	126.4	25.8	8.64	128.7	9.01
2016-07-15	Y02	0	0.0 (Control)	25.8	8.79	133.2	9.08
2016-07-15	B02	291	222.8	26.2	8.62	128.3	8.73
2016-07-15	G02	74	64.6	26.3	8.78	132.9	8.64
2016-07-15	Y03	0	0.0 (Control)	26.3	8.94	129.5	8.91
2016-07-15	W03	579	474.6	26.4	8.92	124.2	8.76
2016-07-15	B03	291	222.8	26.4	8.85	131.3	8.79
2016-07-15	R03	147	126.4	26.6	9	132.1	8.68
2016-07-15	G03	74	64.6	26.4	8.82	135	8.88
2016-07-15	T03	1153	1016	26.7	8.58	129.8	8.57
2016-07-15	G04	74	64.6	26.8	8.78	130.4	8.95
2016-07-15	T04	1153	1016	26.6	9.16	129.4	9.04
2016-07-15	Y04	0	0.0 (Control)	26.5	8.84	127.7	8.85
2016-07-15	W04	579	474.6	26.7	8.8	133.2	8.77
2016-07-15	R04	147	126.4	27	8.92	133.1	8.87
2016-07-15	B04	291	222.8	26.9	8.8	136.3	8.77
2016-07-15	Y05	0	0.0 (Control)	26.6	8.73	130.5	8.85
2016-07-15	B05	291	222.8	26.7	9.2	129.5	9.05
2016-07-15	W05	579	474.6	26.9	8.63	125.4	8.69
2016-07-15	G05	74	64.6	26.7	9.17	130.1	9.18
2016-07-15	T05	1153	1016	26.8	8.85	128.9	9.11
2016-07-15	R05	147	126.4	26.7	8.87	130.8	8.83
2016-07-18	W01	579	474.6	24.6	8.55	127.3	9.4
2016-07-18	G01	74	64.6	24.6	9.05	129.4	9.16
2016-07-18	Y01	0	0.0 (Control)	24.5	8.65	131	8.87
2016-07-18	T01	1153	1016	24.5	8.85	127.2	9.2
2016-07-18	B01	291	222.8	24.5	8.88	134.9	8.8
2016-07-18	R01	147	126.4	24.5	8.73	133.3	8.59
2016-07-18	G02	74	64.6	25	8.68	135.9	9.11
2016-07-18	B02	291	222.8	25.1	8.43	131.8	9.08
2016-07-18	Y02	0	0.0 (Control)	24.9	8.67	134.4	9.33
2016-07-18	R02	147	126.4	25.1	9.24	131.9	9.34
2016-07-18	W02	579	474.6	25.1	8.63	127.7	9.3
2016-07-18	T02	1153	1016	25.1	8.77	139.2	9.39
2016-07-18	Y03	0	0.0 (Control)	25.3	8.77	127.5	9.29
2016-07-18	W03	579	474.6	25.3	8.67	132.9	9.26
2016-07-18	B03	291	222.8	25.4	8.76	134.6	9.19
2016-07-18	R03	147	126.4	25.4	8.65	135.7	8.71
2016-07-18	G03	74	64.6	25.4	9.01	138.2	9.33
2016-07-18	T03	1153	1016	25.5	8.73	133.2	8.75
2016-07-18	B04	291	222.8	25.4	8.91	138.8	8.95
2016-07-18	R04	147	126.4	25.5	8.62	135.4	9.23
2016-07-18	W04	579	474.6	25.3	8.93	135.8	8.98
2016-07-18	Y04	0	0.0 (Control)	25.3	8.65	130.9	8.87
2016-07-18	T04	1153	1016	25.4	8.93	131.6	9.22
2016-07-18	G04	74	64.6	25.6	8.6	133.6	9.2
2016-07-18	Y05	0	0.0 (Control)	25.3	8.88	133.3	8.96
2016-07-18	B05	291	222.8	25.6	8.93	132.6	9.36
2016-07-18	W05	579	474.6	25.7	8.6	129.8	8.82
2016-07-18	G05	74	64.6	25.8	9	133.1	9.47
2016-07-18	T05	1153	1016	25.8	8.63	132.1	9.33
2016-07-18	R05	147	126.4	25.7	8.69	134.4	9
2016-07-20	W01	579	474.6	21.8	9.72	130.4	9.56
2016-07-20	G01	74	64.6	21.9	10.29	131.2	9.33
2016-07-20	Y01	0	0.0 (Control)	22	9.64	133	9.06
2016-07-20	T01	1153	1016	22.1	9.89	128.4	9.37
2016-07-20	B01	291	222.8	22.2	9.8	136.6	9.98
2016-07-20	R01	147	126.4	22	9.45	135.4	8.68
2016-07-20	G02	74	64.6	22.5	9.63	137.1	9.33
2016-07-20	B02	291	222.8	22.7	9.35	135.6	9.31
2016-07-20	Y02	0	0.0 (Control)	22.3	9.47	135.9	9.41
2016-07-20	R02	147	126.4	22.7	9.43	134.5	9.42
2016-07-20	W02	579	474.6	22.6	9.86	131.1	9.52
2016-07-20	T02	1153	1016	22.7	9.11	141.4	9.5
2016-07-20	Y03	0	0.0 (Control)	23	10.09	129.9	9.51
2016-07-20	W03	579	474.6	22.8	9.74	135.4	9.44
2016-07-20	B03	291	222.8	23	9.53	136.8	9.37
2016-07-20	R03	147	126.4	23	9.5	138.5	8.41
2016-07-20	G03	74	64.6	22.8	10.27	141.3	9.54
2016-07-20	T03	1153	1016	23.3	9.48	136.5	9.27
2016-07-20	B04	291	222.8	23.1	9.59	141	9
2016-07-20	R04	147	126.4	23.2	9.5	137.8	9.37
2016-07-20	W04	579	474.6	22.9	9.82	137.7	9.21
2016-07-20	Y04	0	0.0 (Control)	22.9	9.47	133.5	8.95
2016-07-20	T04	1153	1016	23.1	9.66	133.7	9.38
2016-07-20	G04	74	64.6	23.3	9.54	136.3	9.35
2016-07-20	Y05	0	0.0 (Control)	23	9.67	134.4	8.95
2016-07-20	B05	291	222.8	23.3	9.15	134.1	9.44
2016-07-20	W05	579	474.6	23.4	9.44	131.1	9
2016-07-20	G05	74	64.6	23.2	9.69	135.2	9.5
2016-07-20	T05	1153	1016	23.4	9.61	134.9	9.49
2016-07-20	R05	147	126.4	23.3	9.51	136.5	9.19
2016-07-22	W01	579	474.6	26.4	6.81	138.2	7.69
2016-07-22	G01	74	64.6	26.5	6.56	138.8	7.67
2016-07-22	Y01	0	0.0 (Control)	26.6	8.14	136.8	9.05
2016-07-22	T01	1153	1016	26.6	7.02	139.1	7.77
2016-07-22	B01	291	222.8	26.5	7.15	146.7	7.87
2016-07-22	R01	147	126.4	26.4	7.32	144.4	7.92
2016-07-22	G02	74	64.6	27	6.79	144.8	7.78
2016-07-22	B02	291	222.8	27.1	5.69	144.3	7.56
2016-07-22	Y02	0	0.0 (Control)	27.4	8.44	139.7	9.21
2016-07-22	R02	147	126.4	27.9	5.8	142.2	7.65
2016-07-22	W02	579	474.6	27.8	6.6	139.6	7.75
2016-07-22	T02	1153	1016	27.9	6.28	152.4	7.66
2016-07-22	Y03	0	0.0 (Control)	28	8.53	134.4	9.38
2016-07-22	Y04	0	0.0 (Control)	27.8	8.32	139.6	9.03
2016-07-22	Y05	0	0.0 (Control)	27.7	8.59	140.2	8.99
2016-07-22	G03	74	64.6	28.2	4.72	148.3	7.7
2016-07-22	G04	74	64.6	28.3	6.26	144.5	7.6
2016-07-22	G05	74	64.6	28.2	6.77	141.8	7.69
2016-07-22	R03	147	126.4	28.4	7.23	148.8	7.81
2016-07-22	R04	147	126.4	28.7	6.39	146.5	7.48
2016-07-22	R05	147	126.4	28.3	7.33	146.1	7.82
2016-07-22	B03	291	222.8	28.6	4.76	145.7	7.42
2016-07-22	B04	291	222.8	28.7	7.21	152.4	7.9
2016-07-22	B05	291	222.8	28.5	6.62	144	7.67
2016-07-22	W03	579	474.6	28.5	6.31	144.7	7.57
2016-07-22	W04	579	474.6	28.6	7.1	149.8	7.79
2016-07-22	W05	579	474.6	28.7	6.65	143	7.61
2016-07-22	T03	1153	1016	28.8	7.16	149	7.81
2016-07-22	T04	1153	1016	28.6	5.78	145.2	7.62
2016-07-22	T05	1153	1016	28.7	6.51	146	7.77
2016-07-25	Y01	0	0.0 (Control)	23.5	8.17	137.5	8.95
2016-07-25	Y02	0	0.0 (Control)	23.6	7.96	140.4	9.18
2016-07-25	Y03	0	0.0 (Control)	23.8	8.09	133.6	9.33
2016-07-25	Y04	0	0.0 (Control)	23.5	8.29	142	8.86
2016-07-25	Y05	0	0.0 (Control)	23.4	8.69	142.5	8.57
2016-07-25	G01	74	64.6	23.4	7.42	150.8	7.66
2016-07-25	G02	74	64.6	23.6	7.75	156.5	7.78
2016-07-25	G03	74	64.6	23.8	6.78	160.1	7.56
2016-07-25	G04	74	64.6	23.9	7.22	155.4	7.66
2016-07-25	G05	74	64.6	23.7	4.75	154.6	7.35
2016-07-25	R01	147	126.4	23.1	8.24	155.2	7.9
2016-07-25	R02	147	126.4	23.9	6.03	153.9	7.44
2016-07-25	R03	147	126.4	23.6	8.04	159.8	7.83
2016-07-25	R04	147	126.4	23.9	7.02	157.6	7.53
2016-07-25	R05	147	126.4	23.6	8.04	157.9	7.84
2016-07-25	B01	291	222.8	23.3	8.06	158.6	7.85
2016-07-25	B02	291	222.8	23.7	7.34	155	7.66
2016-07-25	B03	291	222.8	24	5.92	156.3	7.47
2016-07-25	B04	291	222.8	23.6	8.09	163	7.96
2016-07-25	B05	291	222.8	23.7	7.58	156.3	7.66
2016-07-25	W01	579	474.6	23.8	5.73	150.3	7.39
2016-07-25	W02	579	474.6	23.8	7.72	150.6	7.72
2016-07-25	W03	579	474.6	23.9	7.48	155.2	7.66
2016-07-25	W04	579	474.6	23.6	7.98	160.7	7.82
2016-07-25	W05	579	474.6	23.7	7.62	153	7.77
2016-07-25	T01	1153	1016	23.6	7.47	150.3	7.58
2016-07-25	T02	1153	1016	24	7.16	165.2	7.58
2016-07-25	T03	1153	1016	23.8	7.93	158.2	7.81
2016-07-25	T04	1153	1016	24	7.31	155.6	7.66
2016-07-25	T05	1153	1016	23.8	7.8	157.7	7.72
2016-07-27	Y01	0	0.0 (Control)	24.9	9.23	138	9.15
2016-07-27	Y02	0	0.0 (Control)	24.9	9.02	142.2	9.28
2016-07-27	Y03	0	0.0 (Control)	25.4	10.03	135.9	9.44
2016-07-27	Y04	0	0.0 (Control)	24.9	9.18	143.6	9.08
2016-07-27	Y05	0	0.0 (Control)	24.9	9.4	144.4	9.03
2016-07-27	G01	74	64.6	24.8	7.66	149.6	7.66
2016-07-27	G02	74	64.6	25.1	8.21	159.4	7.9
2016-07-27	G03	74	64.6	25.1	8.3	161.6	8.06
2016-07-27	G04	74	64.6	25.6	7.9	157.6	7.86
2016-07-27	G05	74	64.6	25.4	6.78	157.4	7.55
2016-07-27	R01	147	126.4	24.7	8.42	158	8.05
2016-07-27	R02	147	126.4	25.5	7.63	156.5	7.59
2016-07-27	R03	147	126.4	25.7	8.32	161.1	8.01
2016-07-27	R04	147	126.4	26.1	7.48	160.3	7.72
2016-07-27	R05	147	126.4	25.5	8.41	159.8	8.1
2016-07-27	B01	291	222.8	25.5	8.36	160.6	8.02
2016-07-27	B02	291	222.8	25.8	7.96	157.6	7.86
2016-07-27	B03	291	222.8	25.8	7.44	159.3	7.63
2016-07-27	B04	291	222.8	25.9	8.35	166.1	8.02
2016-07-27	B05	291	222.8	25.9	8.11	158.5	7.92
2016-07-27	W01	579	474.6	25.6	8.29	152.4	8
2016-07-27	W02	579	474.6	25.9	8.44	153.2	8.17
2016-07-27	W03	579	474.6	25.9	8.28	157.8	8.01
2016-07-27	W04	579	474.6	25.9	8.55	162.8	8.24
2016-07-27	W05	579	474.6	26	8.39	154.8	8.05
2016-07-27	T01	1153	1016	25.9	8.38	152.6	8.01
2016-07-27	T02	1153	1016	26.3	8.49	166.3	8.32
2016-07-27	T03	1153	1016	26.3	8.73	159.9	8.46
2016-07-27	T04	1153	1016	26.2	8.54	158.5	8.3
2016-07-27	T05	1153	1016	26.2	8.5	159.5	8.29
2016-07-29	Y01	0	0.0 (Control)	22.8	8.91	143.9	9.28
2016-07-29	Y02	0	0.0 (Control)	22.7	8.57	147.6	9.32
2016-07-29	Y03	0	0.0 (Control)	22.9	9.24	138.4	8.99
2016-07-29	Y04	0	0.0 (Control)	23	8.77	150.6	9.25
2016-07-29	Y05	0	0.0 (Control)	22.9	9.37	151	9.13
2016-07-29	G01	74	64.6	22.7	7.87	158.3	7.82
2016-07-29	G02	74	64.6	23	8.09	168.4	7.9
2016-07-29	G03	74	64.6	22.8	8.48	172.1	8.08
2016-07-29	G04	74	64.6	23.5	7.69	166.7	7.85
2016-07-29	G05	74	64.6	23.2	7.39	165.4	7.73
2016-07-29	R01	147	126.4	22.7	8.54	167.1	8.07
2016-07-29	R02	147	126.4	23.3	7.42	165	7.73
2016-07-29	R03	147	126.4	23.4	8.29	170.4	7.97
2016-07-29	R04	147	126.4	23.6	7.45	168.4	7.75
2016-07-29	R05	147	126.4	23.2	8.28	169.2	7.99
2016-07-29	B01	291	222.8	23.1	8.49	170	8.1
2016-07-29	B02	291	222.8	23.4	7.77	166.4	7.86
2016-07-29	B03	291	222.8	23.8	6.24	168.8	7.53
2016-07-29	B04	291	222.8	23.3	8.51	175.4	8.12
2016-07-29	B05	291	222.8	23.5	8.15	167.9	7.89
2016-07-29	W01	579	474.6	23.3	8.18	160.7	7.95
2016-07-29	W02	579	474.6	23.7	8.02	161.6	8.25
2016-07-29	W03	579	474.6	23.6	8.1	166.7	7.99
2016-07-29	W04	579	474.6	23.4	8.59	171.9	8.22
2016-07-29	W05	579	474.6	23.6	8.3	163.5	8
2016-07-29	T01	1153	1016	23.6	8.56	160.9	8.36
2016-07-29	T02	1153	1016	23.8	8.18	175.5	8.2
2016-07-29	T03	1153	1016	23.6	8.65	168.9	8.28
2016-07-29	T04	1153	1016	23.7	8.22	167.1	8.13
2016-07-29	T05	1153	1016	23.9	7.82	168.3	8.18
2016-08-01	Y01	0	0.0 (Control)	24.7	8.56	149.2	9.39
2016-08-01	Y02	0	0.0 (Control)	24.6	8.26	152.1	9.38
2016-08-01	Y03	0	0.0 (Control)	24.7	8.99	142.8	8.27
2016-08-01	Y04	0	0.0 (Control)	24.8	8.73	156.9	9.38
2016-08-01	Y05	0	0.0 (Control)	24.6	9.17	157	9.13
2016-08-01	G01	74	64.6	24.5	7.78	167.6	7.98
2016-08-01	G02	74	64.6	24.9	7.97	177.3	8.04
2016-08-01	G03	74	64.6	24.7	8.22	183.2	8.2
2016-08-01	G04	74	64.6	25.3	7.41	176	7.88
2016-08-01	G05	74	64.6	25.1	7.31	173.7	7.81
2016-08-01	R01	147	126.4	24.3	8.42	175.9	8.11
2016-08-01	R02	147	126.4	25.2	7.68	173.7	7.91
2016-08-01	R03	147	126.4	25.2	8.1	180	8.01
2016-08-01	R04	147	126.4	25.4	7.49	177.4	7.87
2016-08-01	R05	147	126.4	24.9	8.26	179	8.11
2016-08-01	B01	291	222.8	25	7.63	179.4	7.88
2016-08-01	B02	291	222.8	25.2	8.02	175.7	8
2016-08-01	B03	291	222.8	25.8	6.96	177.9	7.68
2016-08-01	B04	291	222.8	25.3	8.2	185.7	8.63
2016-08-01	B05	291	222.8	25.3	8.25	178	8.07
2016-08-01	W01	579	474.6	25.3	7.97	169.6	7.94
2016-08-01	W02	579	474.6	25.6	7.96	170.3	8.04
2016-08-01	W03	579	474.6	25.7	7.98	176.5	8.02
2016-08-01	W04	579	474.6	25.5	8.01	182.5	8.06
2016-08-01	W05	579	474.6	25.7	7.64	172.7	7.88
2016-08-01	T01	1153	1016	25.5	8.15	169.5	8.06
2016-08-01	T02	1153	1016	26	8.09	185.6	8.2
2016-08-01	T03	1153	1016	25.8	8.4	179	8.26
2016-08-01	T04	1153	1016	25.8	8.29	176.8	8.16
2016-08-01	T05	1153	1016	25.7	8.36	177.6	8.29
2016-08-03	Y01	0	0.0 (Control)	25.4	8.08	148.7	9.32
2016-08-03	Y02	0	0.0 (Control)	25.2	8.2	152	9.23
2016-08-03	Y03	0	0.0 (Control)	25.3	8.7	144.3	8.97
2016-08-03	Y04	0	0.0 (Control)	25.4	8.6	157.3	9.28
2016-08-03	Y05	0	0.0 (Control)	25.2	9.17	158.9	9.04
2016-08-03	G01	74	64.6	25	7.65	165.1	7.97
2016-08-03	G02	74	64.6	25.6	7.92	180.6	8.04
2016-08-03	G03	74	64.6	25.5	8.26	185.9	8.19
2016-08-03	G04	74	64.6	26.1	7.36	179.6	7.91
2016-08-03	G05	74	64.6	25.7	7.75	177	8.07
2016-08-03	R01	147	126.4	25.1	8.45	177.7	8.22
2016-08-03	R02	147	126.4	26	7.55	176.7	8.05
2016-08-03	R03	147	126.4	26.4	8.18	182.8	8.14
2016-08-03	R04	147	126.4	26.5	7.38	180.7	7.98
2016-08-03	R05	147	126.4	26	8.22	181.7	8.18
2016-08-03	B01	291	222.8	25.7	8.16	182.5	8.13
2016-08-03	B02	291	222.8	26.3	7.88	178.2	8.02
2016-08-03	B03	291	222.8	26.7	7.27	180.3	7.9
2016-08-03	B04	291	222.8	26.6	8.22	188.5	8.2
2016-08-03	B05	291	222.8	26.5	8.02	199.7	8.18
2016-08-03	W01	579	474.6	26.2	7.81	173	7.98
2016-08-03	W02	579	474.6	26.5	7.91	173.3	8.1
2016-08-03	W03	579	474.6	26.6	8.02	181	8.09
2016-08-03	W04	579	474.6	26.5	8.05	186.3	8.07
2016-08-03	W05	579	474.6	26.7	7.97	175.3	8.05
2016-08-03	T01	1153	1016	26.6	7.7	172	7.97
2016-08-03	T02	1153	1016	26.8	7.7	187.9	8.06
2016-08-03	T03	1153	1016	27.3	8.18	182.1	8.25
2016-08-03	T04	1153	1016	26.8	7.97	180	8.15
2016-08-03	T05	1153	1016	26.7	8.48	181.8	8.32
2016-08-05	Y01	0	0.0 (Control)	26.7	8.35	152	9.25
2016-08-05	Y02	0	0.0 (Control)	26.6	8.29	155.1	9.21
2016-08-05	Y03	0	0.0 (Control)	26.8	8.58	147.7	8.92
2016-08-05	Y04	0	0.0 (Control)	27	8.32	161.3	9.22
2016-08-05	Y05	0	0.0 (Control)	26.7	8.75	163.4	9.05
2016-08-05	G01	74	64.6	26.5	7.66	171.2	8.17
2016-08-05	G02	74	64.6	27.1	6.94	186.3	7.99
2016-08-05	G03	74	64.6	26.8	8.01	192.2	8.22
2016-08-05	G04	74	64.6	27.2	7.13	185.6	7.98
2016-08-05	G05	74	64.6	27.1	7.17	182.8	8.03
2016-08-05	R01	147	126.4	26.3	8.04	183.7	8.23
2016-08-05	R02	147	126.4	27.1	7.33	182.5	8.04
2016-08-05	R03	147	126.4	27.4	7.88	189.5	8.19
2016-08-05	R04	147	126.4	27.6	6.85	187	7.93
2016-08-05	R05	147	126.4	27	7.91	188	8.2
2016-08-05	B01	291	222.8	27	7.94	188.8	8.1
2016-08-05	B02	291	222.8	27.5	7.13	184.1	7.89
2016-08-05	B03	291	222.8	27.8	7.03	186.5	7.87
2016-08-05	B04	291	222.8	27.8	7.94	195	8.17
2016-08-05	B05	291	222.8	27.7	7.97	186.1	8.33
2016-08-05	W01	579	474.6	27.3	7.5	178.9	7.97
2016-08-05	W02	579	474.6	27.5	7.81	179.4	8.09
2016-08-05	W03	579	474.6	27.7	7.73	187.7	8.09
2016-08-05	W04	579	474.6	27.7	7.83	193.2	8.14
2016-08-05	W05	579	474.6	28	7.5	181.3	8
2016-08-05	T01	1153	1016	27.6	7.56	178.3	7.99
2016-08-05	T02	1153	1016	28	7.14	195.1	7.93
2016-08-05	T03	1153	1016	28	7.92	187.7	8.18
2016-08-05	T04	1153	1016	28	7.66	186.3	8.08
2016-08-05	T05	1153	1016	28	8.14	188.3	8.31
2016-08-08	Y01	0	0.0 (Control)	22.2	8.81	115.7	9.31
2016-08-08	Y02	0	0.0 (Control)	21.9	9.08	157.5	9.3
2016-08-08	Y03	0	0.0 (Control)	21.9	9.45	152.3	8.85
2016-08-08	Y04	0	0.0 (Control)	22.5	8.98	165	9.28
2016-08-08	Y05	0	0.0 (Control)	22.3	9.52	168.2	9.03
2016-08-08	G01	74	64.6	21.8	8.21	179.8	8.02
2016-08-08	G02	74	64.6	22.7	8.07	193.4	8.05
2016-08-08	G03	74	64.6	22.3	8.75	200.2	8.16
2016-08-08	G04	74	64.6	22.9	8	193.8	8.06
2016-08-08	G05	74	64.6	22.8	8.05	190.1	8.11
2016-08-08	R01	147	126.4	22.1	8.82	191.9	8.16
2016-08-08	R02	147	126.4	22.7	7.82	190.4	7.98
2016-08-08	R03	147	126.4	23.3	8.51	199.1	8.1
2016-08-08	R04	147	126.4	23.3	7.74	194.2	8.01
2016-08-08	R05	147	126.4	22.6	8.74	196.8	8.18
2016-08-08	B01	291	222.8	22.9	8.38	196.9	8.05
2016-08-08	B02	291	222.8	23.4	8.13	192.5	8.06
2016-08-08	B03	291	222.8	23.5	7.74	194.3	8.08
2016-08-08	B04	291	222.8	23.6	8.51	203.9	8.22
2016-08-08	B05	291	222.8	23.7	8.79	193.3	8.69
2016-08-08	W01	579	474.6	23.3	8.5	186.7	8.11
2016-08-08	W02	579	474.6	23.5	8.51	187.7	8.11
2016-08-08	W03	579	474.6	23.4	8.49	197.4	8.13
2016-08-08	W04	579	474.6	23.7	8.56	202.5	8.18
2016-08-08	W05	579	474.6	24.9	7.74	189.9	8.06
2016-08-08	T01	1153	1016	23.8	8.32	186.1	8
2016-08-08	T02	1153	1016	24.2	7.86	204.1	7.95
2016-08-08	T03	1153	1016	24.1	8.58	196.9	8.15
2016-08-08	T04	1153	1016	24.4	8.16	194.3	8.02
2016-08-08	T05	1153	1016	24.1	8.06	196.4	8.28
2016-08-10	Y01	0	0.0 (Control)	25.9	8.25	160.2	9.21
2016-08-10	Y02	0	0.0 (Control)	25.7	8.33	161	9.16
2016-08-10	Y03	0	0.0 (Control)	26.1	8.27	157.2	8.79
2016-08-10	Y04	0	0.0 (Control)	26.4	7.82	168.6	9.19
2016-08-10	Y05	0	0.0 (Control)	26.4	8.62	172.3	8.79
2016-08-10	G01	74	64.6	26.2	7.63	180.5	7.97
2016-08-10	G02	74	64.6	27	7.49	196.3	8.03
2016-08-10	G03	74	64.6	26.7	8.12	203.4	8.29
2016-08-10	G04	74	64.6	27.4	7.8	196.8	8.15
2016-08-10	G05	74	64.6	27.3	7.82	192.6	8.16
2016-08-10	R01	147	126.4	26.6	8.02	197.1	8.24
2016-08-10	R02	147	126.4	27.2	7.82	195.4	8.19
2016-08-10	R03	147	126.4	28	7.99	203.5	8.2
2016-08-10	R04	147	126.4	28.1	7.74	192.5	8.11
2016-08-10	R05	147	126.4	27.6	8.25	199.2	8.3
2016-08-10	B01	291	222.8	27.4	7.93	200.4	8.09
2016-08-10	B02	291	222.8	27.7	8.07	196.2	8.17
2016-08-10	B03	291	222.8	28	8.07	198.9	8.26
2016-08-10	B04	291	222.8	28.1	8.03	206.7	8.32
2016-08-10	B05	291	222.8	27.9	8.36	196.8	8.61
2016-08-10	W01	579	474.6	27.6	8.54	190.5	8.25
2016-08-10	W02	579	474.6	27.9	8.2	191.1	8.21
2016-08-10	W03	579	474.6	28	8.26	199.5	8.31
2016-08-10	W04	579	474.6	28.2	8.01	207.1	8.25
2016-08-10	W05	579	474.6	28.4	8.13	192.8	8.26
2016-08-10	T01	1153	1016	27.9	7.96	199.3	8.03
2016-08-10	T02	1153	1016	28.5	7.21	208.6	7.97
2016-08-10	T03	1153	1016	28.4	8.17	200.6	8.26
2016-08-10	T04	1153	1016	28.4	7.82	198.6	8.08
2016-08-10	T05	1153	1016	28.5	8.23	199.8	8.34
2016-08-12	Y01	0	0.0 (Control)	28.2	7.92	109.2	8.97
2016-08-12	Y02	0	0.0 (Control)	28.2	7.63	109.5	9.08
2016-08-12	Y03	0	0.0 (Control)	27.9	8.11	108.7	8.72
2016-08-12	Y04	0	0.0 (Control)	28	7.78	113.6	9.03
2016-08-12	Y05	0	0.0 (Control)	28	7.93	116	8.87
2016-08-12	G01	74	64.6	28.1	6.75	121.3	8.01
2016-08-12	G02	74	64.6	28.1	6.95	129	7.67
2016-08-12	G03	74	64.6	27.8	7.72	132.7	8.31
2016-08-12	G04	74	64.6	28.2	7.03	128.9	8.08
2016-08-12	G05	74	64.6	28.1	6.66	126.5	7.93
2016-08-12	R01	147	126.4	27.6	7.79	129.2	8.22
2016-08-12	R02	147	126.4	28.2	6.89	128.1	8.02
2016-08-12	R03	147	126.4	28	7.63	132.2	8.24
2016-08-12	R04	147	126.4	28.3	6.93	128.6	8.09
2016-08-12	R05	147	126.4	28	7.79	130	8.26
2016-08-12	B01	291	222.8	28	7.57	130.5	8.15
2016-08-12	B02	291	222.8	28.2	7.18	128	8.12
2016-08-12	B03	291	222.8	28.2	7.33	129.6	8.2
2016-08-12	B04	291	222.8	28	7.67	133.7	8.21
2016-08-12	B05	291	222.8	28.1	7.77	128.2	8.42
2016-08-12	W01	579	474.6	28	7.83	124.8	8.28
2016-08-12	W02	579	474.6	28.2	7.17	124.8	8.23
2016-08-12	W03	579	474.6	28.3	7.51	129.3	8.32
2016-08-12	W04	579	474.6	27.8	7.92	133.1	8.34
2016-08-12	W05	579	474.6	28.2	7.29	125.5	8.22
2016-08-12	T01	1153	1016	28.2	7.57	124.5	8.1
2016-08-12	T02	1153	1016	28.3	7.27	133.7	8
2016-08-12	T03	1153	1016	28.3	6.63	129.7	7.97
2016-08-12	T04	1153	1016	28.1	7.61	129	8.16
2016-08-12	T05	1153	1016	28.1	7.86	129.5	8.33
2016-08-15	Y01	0	0.0 (Control)	21.7	9.33	69.3	8.86
2016-08-15	Y02	0	0.0 (Control)	21.6	9.7	69	9.14
2016-08-15	Y03	0	0.0 (Control)	22	9.56	68.6	8.66
2016-08-15	Y04	0	0.0 (Control)	22	9.2	72.2	9
2016-08-15	Y05	0	0.0 (Control)	21.9	8.54	74.4	8.74
2016-08-15	G01	74	64.6	21.8	8.53	77.7	8.13
2016-08-15	G02	74	64.6	26.1	9.07	155.9	8.32
2016-08-15	G03	74	64.6	25.6	8.65	160.8	8.32
2016-08-15	G04	74	64.6	26.1	9.09	156.5	8.29
2016-08-15	G05	74	64.6	25.8	8.71	152.1	8.16
2016-08-15	R01	147	126.4	26.1	8.71	155.4	8.21
2016-08-15	R02	147	126.4	26	9	154.4	8.2
2016-08-15	R03	147	126.4	26.3	9.02	160.8	8.28
2016-08-15	R04	147	126.4	26.2	9.29	155.7	8.33
2016-08-15	R05	147	126.4	26.3	9.46	158.6	8.29
2016-08-15	B01	291	222.8	26.4	8.77	159	8.23
2016-08-15	B02	291	222.8	26.4	8.82	155.7	8.06
2016-08-15	B03	291	222.8	26.7	9.45	157.2	8.27
2016-08-15	B04	291	222.8	26.6	9.04	163.1	8.23
2016-08-15	B05	291	222.8	26.3	9.26	156.2	8.33
2016-08-15	W01	579	474.6	26.4	9.1	151.6	8.25
2016-08-15	W02	579	474.6	26.5	8.99	152.1	8.19
2016-08-15	W03	579	474.6	26.4	9.13	158.6	8.22
2016-08-15	W04	579	474.6	26.4	8.62	163.4	8.25
2016-08-15	W05	579	474.6	26.3	9.56	153	8.31
2016-08-15	T01	1153	1016	26.7	9.33	151.7	8.32
2016-08-15	T02	1153	1016	26.7	8.67	165.2	8.07
2016-08-15	T03	1153	1016	26.8	8.6	156.8	7.96
2016-08-15	T04	1153	1016	26.7	8.96	158.8	8.07
2016-08-15	T05	1153	1016	26.6	8.6	159.1	8.1
2016-08-15	Y01	0	0.0 (Control)	25.9	9.96	128.9	9.03
2016-08-15	Y02	0	0.0 (Control)	25.7	10.64	128.5	9.18
2016-08-15	Y03	0	0.0 (Control)	25.9	9.48	127.3	9.04
2016-08-15	Y04	0	0.0 (Control)	25.9	10.21	134	9.14
2016-08-15	Y05	0	0.0 (Control)	25.6	9.49	137.7	9.06
2016-08-15	G01	74	64.6	25.5	9.02	142.6	8.31
2016-08-17	Y01	0	0.0 (Control)	20.6	9.75	118.4	8.16
2016-08-17	Y02	0	0.0 (Control)	20.5	9.54	118.2	8.83
2016-08-17	Y03	0	0.0 (Control)	20.7	10	117.8	8.38
2016-08-17	Y04	0	0.0 (Control)	21	9.76	123.9	8.53
2016-08-17	Y05	0	0.0 (Control)	20.8	9.12	127.6	8.47
2016-08-17	G01	74	64.6	20.5	8.27	133.1	7.86
2016-08-17	G02	74	64.6	21.3	8.72	144.4	7.8
2016-08-17	G03	74	64.6	20.9	9.76	149.8	7.94
2016-08-17	G04	74	64.6	21.5	8.96	146	7.79
2016-08-17	G05	74	64.6	21.5	8.35	140.7	7.74
2016-08-17	R01	147	126.4	21.7	9.42	144.2	7.83
2016-08-17	R02	147	126.4	21.3	8.51	143.6	7.79
2016-08-17	R03	147	126.4	21.7	9.54	149.1	7.89
2016-08-17	R04	147	126.4	21.7	9.39	144.8	7.9
2016-08-17	R05	147	126.4	21.8	9.55	147.7	7.88
2016-08-17	B01	291	222.8	22.1	9.51	119	7.9
2016-08-17	B02	291	222.8	22	8.94	144.5	7.74
2016-08-17	B03	291	222.8	22.4	9.03	145.6	7.89
2016-08-17	B04	291	222.8	22.1	9.37	152.2	7.92
2016-08-17	B05	291	222.8	22.1	9.19	145.3	7.86
2016-08-17	W01	579	474.6	22.1	9.24	141.5	7.89
2016-08-17	W02	579	474.6	22.3	9.23	141.4	7.87
2016-08-17	W03	579	474.6	22.1	9.4	147	7.84
2016-08-17	W04	579	474.6	22.4	9.34	151.7	7.97
2016-08-17	W05	579	474.6	22.4	9.39	141.9	7.99
2016-08-17	T01	1153	1016	22.7	9.42	104.4	7.98
2016-08-17	T02	1153	1016	22.7	9	153.9	7.79
2016-08-17	T03	1153	1016	22.6	8.05	146.6	7.62
2016-08-17	T04	1153	1016	22.8	9.39	148.7	7.84
2016-08-17	T05	1153	1016	22.8	9.3	149	7.89
2016-08-19	Y01	0	0.0 (Control)	23.5	8.99	121.9	8.28
2016-08-19	Y02	0	0.0 (Control)	23.4	9.44	121.5	8.73
2016-08-19	Y03	0	0.0 (Control)	23.4	9.47	121.6	8.33
2016-08-19	Y04	0	0.0 (Control)	23.6	8.98	127.4	8.64
2016-08-19	Y05	0	0.0 (Control)	23.5	8.99	131.2	8.68
2016-08-19	G01	74	64.6	23.2	8.37	136.7	8.08
2016-08-19	G02	74	64.6	23.8	8.2	147.9	7.96
2016-08-19	G03	74	64.6	23.1	8.55	153.9	7.98
2016-08-19	G04	74	64.6	23.7	8.41	149	7.96
2016-08-19	G05	74	64.6	23.7	8.06	144	7.91
2016-08-19	R01	147	126.4	23.6	8.85	147.5	7.91
2016-08-19	R02	147	126.4	23.7	8.11	147.3	7.95
2016-08-19	R03	147	126.4	24	8.86	149.8	7.92
2016-08-19	R04	147	126.4	23.8	8.94	148.6	8.02
2016-08-19	R05	147	126.4	23.9	8.75	150.5	7.91
2016-08-19	B01	291	222.8	23.7	8.9	153.2	7.94
2016-08-19	B02	291	222.8	24	8.23	150.7	7.85
2016-08-19	B03	291	222.8	24.3	8.45	149.4	8.04
2016-08-19	B04	291	222.8	23.8	8.82	157	7.96
2016-08-19	B05	291	222.8	23.9	8.99	149.5	7.88
2016-08-19	W01	579	474.6	23.8	8.5	145.2	7.87
2016-08-19	W02	579	474.6	23.8	8.34	145.1	7.81
2016-08-19	W03	579	474.6	23.8	8.5	151	7.84
2016-08-19	W04	579	474.6	23.9	8.76	157.3	7.9
2016-08-19	W05	579	474.6	24.2	8.65	145.5	8.03
2016-08-19	T01	1153	1016	24	8.6	145.5	8.01
2016-08-19	T02	1153	1016	24.2	8.18	158	7.77
2016-08-19	T03	1153	1016	24.4	7.49	151.6	7.7
2016-08-19	T04	1153	1016	24.1	8.61	152.7	7.85
2016-08-19	T05	1153	1016	24	8.81	159.9	7.83
2016-08-22	Y01	0	0.0 (Control)	19.3	9.72	129.3	8.24
2016-08-22	Y02	0	0.0 (Control)	19.1	9	127.9	8.74
2016-08-22	Y03	0	0.0 (Control)	19.1	10.11	129.7	8.38
2016-08-22	Y04	0	0.0 (Control)	19.4	9.52	134.5	8.6
2016-08-22	Y05	0	0.0 (Control)	19.4	8.89	138.3	8.79
2016-08-22	G01	74	64.6	19.1	8.2	145.2	8.06
2016-08-22	G02	74	64.6	19.5	8.52	156.2	8.09
2016-08-22	G03	74	64.6	19.1	9.73	163	8.09
2016-08-22	G04	74	64.6	19.6	8.75	158.4	8.1
2016-08-22	G05	74	64.6	19.7	8.08	152.2	7.96
2016-08-22	R01	147	126.4	19.3	9.63	156.7	8.03
2016-08-22	R02	147	126.4	19.5	8	155.6	7.96
2016-08-22	R03	147	126.4	19.8	9.57	162.1	8.07
2016-08-22	R04	147	126.4	19.6	9.73	157.9	8.14
2016-08-22	R05	147	126.4	19.6	9.59	159.7	8.07
2016-08-22	B01	291	222.8	19.9	8.54	162	8
2016-08-22	B02	291	222.8	19.8	8.76	156.9	7.96
2016-08-22	B03	291	222.8	20.1	8.72	158.3	8.04
2016-08-22	B04	291	222.8	19.6	9.64	166.3	8.09
2016-08-22	B05	291	222.8	19.8	8.65	158.9	7.75
2016-08-22	W01	579	474.6	19.5	8.79	153.6	8
2016-08-22	W02	579	474.6	19.8	8.66	153.9	7.98
2016-08-22	W03	579	474.6	19.7	9.12	160.3	8.06
2016-08-22	W04	579	474.6	19.6	9.56	165.3	8.12
2016-08-22	W05	579	474.6	20.3	8.83	154.4	8.8
2016-08-22	T01	1153	1016	20.2	8.99	152.6	8.01
2016-08-22	T02	1153	1016	20.2	8.83	167.5	8.08
2016-08-22	T03	1153	1016	20.4	7.6	159.8	7.73
2016-08-22	T04	1153	1016	20.3	9.33	162.5	7.97
2016-08-22	T05	1153	1016	20.2	9.48	162.9	8.11
2016-08-24	Y01	0	0.0 (Control)	24.3	9.27	134	8.9
2016-08-24	Y02	0	0.0 (Control)	24.1	10.59	133.3	9.31
2016-08-24	Y03	0	0.0 (Control)	24.3	9.46	134.4	8.74
2016-08-24	Y04	0	0.0 (Control)	24.6	9.32	139.6	9.01
2016-08-24	Y05	0	0.0 (Control)	24.5	10.16	144.3	9.27
2016-08-24	G01	74	64.6	24.1	8.69	149.8	8.32
2016-08-24	G02	74	64.6	25.3	9.1	158.2	8.36
2016-08-24	G03	74	64.6	24.7	8.9	168.1	8.23
2016-08-24	G04	74	64.6	25	8.85	163.3	8.3
2016-08-24	G05	74	64.6	25.1	8.7	156.2	8.13
2016-08-24	R01	147	126.4	25.4	8.72	162.2	8.2
2016-08-24	R02	147	126.4	25	8.73	160.3	8.22
2016-08-24	R03	147	126.4	25.5	8.72	168.2	8.24
2016-08-24	R04	147	126.4	25.4	8.87	163.5	8.29
2016-08-24	R05	147	126.4	25.7	8.8	165.6	8.26
2016-08-24	B01	291	222.8	25.6	8.67	167.8	8.25
2016-08-24	B02	291	222.8	25.6	8.64	162.9	8.14
2016-08-24	B03	291	222.8	25.9	8.71	163.8	8.2
2016-08-24	B04	291	222.8	25.9	8.77	170	8.24
2016-08-24	B05	291	222.8	25.4	8.35	163	7.99
2016-08-24	W01	579	474.6	25.5	8.69	159.1	8.15
2016-08-24	W02	579	474.6	25.5	8.83	159.2	8.12
2016-08-24	W03	579	474.6	25.5	8.73	165.9	8.18
2016-08-24	W04	579	474.6	25.6	8.61	172.2	8.24
2016-08-24	W05	579	474.6	26.1	8.94	159.9	8.36
2016-08-24	T01	1153	1016	25.9	8.8	159.2	8.23
2016-08-24	T02	1153	1016	26.4	8.77	173.5	8.28
2016-08-24	T03	1153	1016	26.4	8.07	165.2	8
2016-08-24	T04	1153	1016	26	8.66	168.4	8.17
2016-08-24	T05	1153	1016	26.2	8.8	166.3	8.14
2016-08-26	Y01	0	0.0 (Control)	25	8.01	134.5	8.43
2016-08-26	Y02	0	0.0 (Control)	24.8	8.47	134.1	9.01
2016-08-26	Y03	0	0.0 (Control)	25.1	8.71	136	8.45
2016-08-26	Y04	0	0.0 (Control)	25	8.31	140.3	8.7
2016-08-26	Y05	0	0.0 (Control)	25	8.59	144	9.08
2016-08-26	G01	74	64.6	24.6	7.52	152.2	8.06
2016-08-26	G02	74	64.6	25.3	8.04	161.9	8.13
2016-08-26	G03	74	64.6	24.8	8.53	169.7	8.18
2016-08-26	G04	74	64.6	25.2	7.92	165.1	8.14
2016-08-26	G05	74	64.6	25.2	7.66	157.4	8
2016-08-26	R01	147	126.4	25.3	8.3	162.2	8.11
2016-08-26	R02	147	126.4	25	7.79	161.5	8.04
2016-08-26	R03	147	126.4	25.4	8.28	170	8.08
2016-08-26	R04	147	126.4	25.4	8.2	164	8.13
2016-08-26	R05	147	126.4	25.4	8.31	167.6	8.14
2016-08-26	B01	291	222.8	25.5	8.27	169.5	8.05
2016-08-26	B02	291	222.8	25.4	7.73	164.2	7.95
2016-08-26	B03	291	222.8	25.6	7.62	165	8.03
2016-08-26	B04	291	222.8	25.4	8.35	174.5	8.13
2016-08-26	B05	291	222.8	25.3	7.39	164.9	7.88
2016-08-26	W01	579	474.6	25.3	7.57	161	7.89
2016-08-26	W02	579	474.6	25.5	7.82	161.2	7.95
2016-08-26	W03	579	474.6	25.4	7.93	167.3	8
2016-08-26	W04	579	474.6	25.4	8.36	174	8.16
2016-08-26	W05	579	474.6	25.6	7.95	161	8.16
2016-08-26	T01	1153	1016	25.5	7.82	160.2	7.99
2016-08-26	T02	1153	1016	25.8	7.77	174.3	8.07
2016-08-26	T03	1153	1016	25.9	7.09	167	7.83
2016-08-26	T04	1153	1016	25.6	8.03	169.9	7.97
2016-08-26	T05	1153	1016	25.7	8.2	170.6	8.02
2016-08-29	Y01	0	0.0 (Control)	22.3	8.72	135.6	8.24
2016-08-29	Y02	0	0.0 (Control)	22.4	8.32	134.9	8.85
2016-08-29	Y03	0	0.0 (Control)	22.5	9.21	137.9	8.44
2016-08-29	Y04	0	0.0 (Control)	22.7	8.69	141.5	8.61
2016-08-29	Y05	0	0.0 (Control)	22.5	8.64	144.5	9.01
2016-08-29	G01	74	64.6	22.2	7.83	154.3	8.04
2016-08-29	G02	74	64.6	22.9	8.13	163.4	8.09
2016-08-29	G03	74	64.6	22.3	9.04	170.8	8.24
2016-08-29	G04	74	64.6	22.8	8.24	166.7	8.23
2016-08-29	G05	74	64.6	22.6	7.88	157.8	8.1
2016-08-29	R01	147	126.4	22.5	8.9	164.3	8.12
2016-08-29	R02	147	126.4	22.4	7.95	163.1	8.08
2016-08-29	R03	147	126.4	22.8	8.9	171.6	8.21
2016-08-29	R04	147	126.4	22.7	8.41	162.1	8.12
2016-08-29	R05	147	126.4	22.7	8.89	168.7	8.23
2016-08-29	B01	291	222.8	22.8	8.78	170.8	8.17
2016-08-29	B02	291	222.8	22.8	8.29	165.3	8.07
2016-08-29	B03	291	222.8	23	8.2	165.5	8.14
2016-08-29	B04	291	222.8	22.6	8.94	175.5	8.18
2016-08-29	B05	291	222.8	22.8	8.02	166.4	8.07
2016-08-29	W01	579	474.6	22.6	8.44	163.4	8.01
2016-08-29	W02	579	474.6	22.8	7.75	163.1	8.08
2016-08-29	W03	579	474.6	22.4	8.61	169.6	8.06
2016-08-29	W04	579	474.6	22.8	8.94	176.2	8.23
2016-08-29	W05	579	474.6	23.1	8.2	163.4	8.16
2016-08-29	T01	1153	1016	22.9	8.23	162.2	8.06
2016-08-29	T02	1153	1016	23.1	8.04	177.5	8.08
2016-08-29	T03	1153	1016	23.2	7.53	168.9	7.93
2016-08-29	T04	1153	1016	22.9	8.61	172.2	8.06
2016-08-29	T05	1153	1016	22.9	8.81	172.6	8.15
2016-08-30	Y01	0	0.0 (Control)	22.2	9.16	137.1	8.47
2016-08-30	Y02	0	0.0 (Control)	22.3	8.92	136.4	8.95
2016-08-30	Y03	0	0.0 (Control)	22.2	9.51	139.8	8.44
2016-08-30	Y04	0	0.0 (Control)	22.5	8.99	143	8.59
2016-08-30	Y05	0	0.0 (Control)	22.5	8.99	146	9.03
2016-08-30	G01	74	64.6	22.2	8.4	156	8.34
2016-08-30	G02	74	64.6	22.7	8.48	164.8	8.25
2016-08-30	G03	74	64.6	22.3	9.18	172.6	8.22
2016-08-30	G04	74	64.6	22.5	8.56	168.4	8.22
2016-08-30	G05	74	64.6	22.3	8.35	159.3	8.19
2016-08-30	R01	147	126.4	22.5	9.11	165.8	8.14
2016-08-30	R02	147	126.4	22.6	8.15	164.8	8.07
2016-08-30	R03	147	126.4	22.9	9.06	173.3	8.15
2016-08-30	R04	147	126.4	22.7	8.85	167.1	8.14
2016-08-30	R05	147	126.4	22.8	9.06	170.7	8.19
2016-08-30	B01	291	222.8	22.8	8.97	172.4	8.15
2016-08-30	B02	291	222.8	22.9	8.6	166.8	8.05
2016-08-30	B03	291	222.8	23.2	8.57	168.2	8.11
2016-08-30	B04	291	222.8	22.9	8.94	177.8	8.18
2016-08-30	B05	291	222.8	23	8.46	168.1	8.06
2016-08-30	W01	579	474.6	22.9	8.78	165.5	8
2016-08-30	W02	579	474.6	22.5	8.73	163.3	8.08
2016-08-30	W03	579	474.6	22.8	8.87	171.7	8.08
2016-08-30	W04	579	474.6	22.9	9.11	178	8.23
2016-08-30	W05	579	474.6	23.3	8.53	165.7	8.18
2016-08-30	T01	1153	1016	23.1	8.53	163.9	8.14
2016-08-30	T02	1153	1016	23.4	8.52	179.5	8.13
2016-08-30	T03	1153	1016	23.4	8	171	8.03
2016-08-30	T04	1153	1016	23.1	8.87	174.3	8.12
2016-08-30	T05	1153	1016	23.2	9.03	174.7	8.15

## Sheet: Light+Temp Measures - HOBO
Date_Time	Tank	Nominal_conc_diquat	Init_conc_diquat	Temperature	Light_intensity
2016-07-13T00:00:00Z	B02	291	222.8	29.953	0
2016-07-13T00:05:00Z	B02	291	222.8	29.853	0
2016-07-13T00:10:00Z	B02	291	222.8	29.853	0
2016-07-13T00:15:00Z	B02	291	222.8	29.752	0
2016-07-13T00:20:00Z	B02	291	222.8	29.752	0
2016-07-13T00:25:00Z	B02	291	222.8	29.652	0
2016-07-13T00:30:00Z	B02	291	222.8	29.552	0
2016-07-13T00:35:00Z	B02	291	222.8	29.552	0
2016-07-13T00:40:00Z	B02	291	222.8	29.452	0
2016-07-13T00:45:00Z	B02	291	222.8	29.452	0
2016-07-13T00:50:00Z	B02	291	222.8	29.352	0
2016-07-13T00:55:00Z	B02	291	222.8	29.352	0
2016-07-13T01:00:00Z	B02	291	222.8	29.252	0
2016-07-13T01:05:00Z	B02	291	222.8	29.252	0
2016-07-13T01:10:00Z	B02	291	222.8	29.152	0
2016-07-13T01:15:00Z	B02	291	222.8	29.053	0
2016-07-13T01:20:00Z	B02	291	222.8	29.053	0
2016-07-13T01:25:00Z	B02	291	222.8	28.953	0
2016-07-13T01:30:00Z	B02	291	222.8	28.953	0
2016-07-13T01:35:00Z	B02	291	222.8	28.853	0
2016-07-13T01:40:00Z	B02	291	222.8	28.853	0
2016-07-13T01:45:00Z	B02	291	222.8	28.754	0
2016-07-13T01:50:00Z	B02	291	222.8	28.754	0
2016-07-13T01:55:00Z	B02	291	222.8	28.655	0
2016-07-13T02:00:00Z	B02	291	222.8	28.555	0
2016-07-13T02:05:00Z	B02	291	222.8	28.555	0
2016-07-13T02:10:00Z	B02	291	222.8	28.456	0
2016-07-13T02:15:00Z	B02	291	222.8	28.456	0
2016-07-13T02:20:00Z	B02	291	222.8	28.357	0
2016-07-13T02:25:00Z	B02	291	222.8	28.357	0
2016-07-13T02:30:00Z	B02	291	222.8	28.258	0
2016-07-13T02:35:00Z	B02	291	222.8	28.258	0
2016-07-13T02:40:00Z	B02	291	222.8	28.159	0
2016-07-13T02:45:00Z	B02	291	222.8	28.159	0
2016-07-13T02:50:00Z	B02	291	222.8	28.06	0
2016-07-13T02:55:00Z	B02	291	222.8	28.06	0
2016-07-13T03:00:00Z	B02	291	222.8	27.961	0
2016-07-13T03:05:00Z	B02	291	222.8	27.961	0
2016-07-13T03:10:00Z	B02	291	222.8	27.862	0
2016-07-13T03:15:00Z	B02	291	222.8	27.764	0
2016-07-13T03:20:00Z	B02	291	222.8	27.764	0
2016-07-13T03:25:00Z	B02	291	222.8	27.665	0
2016-07-13T03:30:00Z	B02	291	222.8	27.665	0
2016-07-13T03:35:00Z	B02	291	222.8	27.567	0
2016-07-13T03:40:00Z	B02	291	222.8	27.567	0
2016-07-13T03:45:00Z	B02	291	222.8	27.468	0
2016-07-13T03:50:00Z	B02	291	222.8	27.468	0
2016-07-13T03:55:00Z	B02	291	222.8	27.37	0
2016-07-13T04:00:00Z	B02	291	222.8	27.37	0
2016-07-13T04:05:00Z	B02	291	222.8	27.272	0
2016-07-13T04:10:00Z	B02	291	222.8	27.272	0
2016-07-13T04:15:00Z	B02	291	222.8	27.173	0
2016-07-13T04:20:00Z	B02	291	222.8	27.173	0
2016-07-13T04:25:00Z	B02	291	222.8	27.075	0
2016-07-13T04:30:00Z	B02	291	222.8	27.075	0
2016-07-13T04:35:00Z	B02	291	222.8	26.977	0
2016-07-13T04:40:00Z	B02	291	222.8	26.977	0
2016-07-13T04:45:00Z	B02	291	222.8	26.879	0
2016-07-13T04:50:00Z	B02	291	222.8	26.879	0
2016-07-13T04:55:00Z	B02	291	222.8	26.781	0
2016-07-13T05:00:00Z	B02	291	222.8	26.781	0
2016-07-13T05:05:00Z	B02	291	222.8	26.683	0
2016-07-13T05:10:00Z	B02	291	222.8	26.683	0
2016-07-13T05:15:00Z	B02	291	222.8	26.585	10.8
2016-07-13T05:20:00Z	B02	291	222.8	26.585	21.5
2016-07-13T05:25:00Z	B02	291	222.8	26.585	53.8
2016-07-13T05:30:00Z	B02	291	222.8	26.488	75.3
2016-07-13T05:35:00Z	B02	291	222.8	26.39	118.4
2016-07-13T05:40:00Z	B02	291	222.8	26.39	161.5
2016-07-13T05:45:00Z	B02	291	222.8	26.39	247.6
2016-07-13T05:50:00Z	B02	291	222.8	26.292	366
2016-07-13T05:55:00Z	B02	291	222.8	26.292	452.1
2016-07-13T06:00:00Z	B02	291	222.8	26.195	538.2
2016-07-13T06:05:00Z	B02	291	222.8	26.195	667.4
2016-07-13T06:10:00Z	B02	291	222.8	26.195	807.3
2016-07-13T06:15:00Z	B02	291	222.8	26.097	818.1
2016-07-13T06:20:00Z	B02	291	222.8	26.097	1108.7
2016-07-13T06:25:00Z	B02	291	222.8	26.097	1162.5
2016-07-13T06:30:00Z	B02	291	222.8	26	1108.7
2016-07-13T06:35:00Z	B02	291	222.8	26	1636.1
2016-07-13T06:40:00Z	B02	291	222.8	26	1808.3
2016-07-13T06:45:00Z	B02	291	222.8	25.902	1722.2
2016-07-13T06:50:00Z	B02	291	222.8	25.902	1980.6
2016-07-13T06:55:00Z	B02	291	222.8	25.902	2497.2
2016-07-13T07:00:00Z	B02	291	222.8	25.902	2152.8
2016-07-13T07:05:00Z	B02	291	222.8	25.902	2152.8
2016-07-13T07:10:00Z	B02	291	222.8	25.902	2927.8
2016-07-13T07:15:00Z	B02	291	222.8	25.902	4650
2016-07-13T07:20:00Z	B02	291	222.8	25.902	3444.5
2016-07-13T07:25:00Z	B02	291	222.8	25.902	2927.8
2016-07-13T07:30:00Z	B02	291	222.8	25.902	4994.5
2016-07-13T07:35:00Z	B02	291	222.8	25.902	5511.1
2016-07-13T07:40:00Z	B02	291	222.8	25.902	4994.5
2016-07-13T07:45:00Z	B02	291	222.8	25.902	6200
2016-07-13T07:50:00Z	B02	291	222.8	25.902	4650
2016-07-13T07:55:00Z	B02	291	222.8	25.902	3444.5
2016-07-13T08:00:00Z	B02	291	222.8	26	7233.4
2016-07-13T08:05:00Z	B02	291	222.8	26	7233.4
2016-07-13T08:10:00Z	B02	291	222.8	26.097	7233.4
2016-07-13T08:15:00Z	B02	291	222.8	26.097	5511.1
2016-07-13T08:20:00Z	B02	291	222.8	26.097	4477.8
2016-07-13T08:25:00Z	B02	291	222.8	26.097	7233.4
2016-07-13T08:30:00Z	B02	291	222.8	26.292	11711.2
2016-07-13T08:35:00Z	B02	291	222.8	26.39	11711.2
2016-07-13T08:40:00Z	B02	291	222.8	26.39	6544.5
2016-07-13T08:45:00Z	B02	291	222.8	26.292	6200
2016-07-13T08:50:00Z	B02	291	222.8	26.39	9644.5
2016-07-13T08:55:00Z	B02	291	222.8	26.488	12400.1
2016-07-13T09:00:00Z	B02	291	222.8	26.488	15155.7
2016-07-13T09:05:00Z	B02	291	222.8	26.585	5511.1
2016-07-13T09:10:00Z	B02	291	222.8	26.488	6544.5
2016-07-13T09:15:00Z	B02	291	222.8	26.683	16533.4
2016-07-13T09:20:00Z	B02	291	222.8	26.781	24800.2
2016-07-13T09:25:00Z	B02	291	222.8	26.879	26178
2016-07-13T09:30:00Z	B02	291	222.8	27.075	22044.6
2016-07-13T09:35:00Z	B02	291	222.8	27.173	18600.1
2016-07-13T09:40:00Z	B02	291	222.8	27.173	14466.8
2016-07-13T09:45:00Z	B02	291	222.8	27.173	16533.4
2016-07-13T09:50:00Z	B02	291	222.8	27.173	10333.4
2016-07-13T09:55:00Z	B02	291	222.8	27.37	16533.4
2016-07-13T10:00:00Z	B02	291	222.8	27.862	19977.9
2016-07-13T10:05:00Z	B02	291	222.8	27.567	14466.8
2016-07-13T10:10:00Z	B02	291	222.8	27.567	14466.8
2016-07-13T10:15:00Z	B02	291	222.8	27.764	30311.3
2016-07-13T10:20:00Z	B02	291	222.8	28.06	52355.9
2016-07-13T10:25:00Z	B02	291	222.8	28.258	26178
2016-07-13T10:30:00Z	B02	291	222.8	28.357	38578
2016-07-13T10:35:00Z	B02	291	222.8	28.06	13089
2016-07-13T10:40:00Z	B02	291	222.8	28.357	88178.4
2016-07-13T10:45:00Z	B02	291	222.8	28.357	19977.9
2016-07-13T10:50:00Z	B02	291	222.8	28.456	27555.7
2016-07-13T10:55:00Z	B02	291	222.8	28.953	57867
2016-07-13T11:00:00Z	B02	291	222.8	29.152	52355.9
2016-07-13T11:05:00Z	B02	291	222.8	29.352	30311.3
2016-07-13T11:10:00Z	B02	291	222.8	29.452	66133.8
2016-07-13T11:15:00Z	B02	291	222.8	29.752	39955.8
2016-07-13T11:20:00Z	B02	291	222.8	29.953	68889.3
2016-07-13T11:25:00Z	B02	291	222.8	30.054	46844.8
2016-07-13T11:30:00Z	B02	291	222.8	29.953	46844.8
2016-07-13T11:35:00Z	B02	291	222.8	30.255	74400.5
2016-07-13T11:40:00Z	B02	291	222.8	30.255	41333.6
2016-07-13T11:45:00Z	B02	291	222.8	30.558	57867
2016-07-13T11:50:00Z	B02	291	222.8	30.255	22044.6
2016-07-13T11:55:00Z	B02	291	222.8	30.154	37200.2
2016-07-13T12:00:00Z	B02	291	222.8	30.154	22044.6
2016-07-13T12:05:00Z	B02	291	222.8	30.255	30311.3
2016-07-13T12:10:00Z	B02	291	222.8	30.457	27555.7
2016-07-13T12:15:00Z	B02	291	222.8	30.457	22044.6
2016-07-13T12:20:00Z	B02	291	222.8	30.457	17911.2
2016-07-13T12:25:00Z	B02	291	222.8	30.457	16533.4
2016-07-13T12:30:00Z	B02	291	222.8	30.558	16533.4
2016-07-13T12:35:00Z	B02	291	222.8	30.558	14466.8
2016-07-13T12:40:00Z	B02	291	222.8	30.659	22044.6
2016-07-13T12:45:00Z	B02	291	222.8	30.76	19977.9
2016-07-13T12:50:00Z	B02	291	222.8	30.76	20666.8
2016-07-13T12:55:00Z	B02	291	222.8	30.862	18600.1
2016-07-13T13:00:00Z	B02	291	222.8	30.76	8266.7
2016-07-13T13:05:00Z	B02	291	222.8	30.76	9300.1
2016-07-13T13:10:00Z	B02	291	222.8	30.76	9300.1
2016-07-13T13:15:00Z	B02	291	222.8	30.963	20666.8
2016-07-13T13:20:00Z	B02	291	222.8	31.064	15844.5
2016-07-13T13:25:00Z	B02	291	222.8	31.064	16533.4
2016-07-13T13:30:00Z	B02	291	222.8	31.064	15844.5
2016-07-13T13:35:00Z	B02	291	222.8	31.166	18600.1
2016-07-13T13:40:00Z	B02	291	222.8	31.268	26178
2016-07-13T13:45:00Z	B02	291	222.8	31.472	34444.7
2016-07-13T13:50:00Z	B02	291	222.8	31.778	38578
2016-07-13T13:55:00Z	B02	291	222.8	31.676	41333.6
2016-07-13T14:00:00Z	B02	291	222.8	31.983	26178
2016-07-13T14:05:00Z	B02	291	222.8	31.778	30311.3
2016-07-13T14:10:00Z	B02	291	222.8	32.086	19977.9
2016-07-13T14:15:00Z	B02	291	222.8	32.188	28933.5
2016-07-13T14:20:00Z	B02	291	222.8	32.394	49600.3
2016-07-13T14:25:00Z	B02	291	222.8	32.6	46844.8
2016-07-13T14:30:00Z	B02	291	222.8	32.086	5338.9
2016-07-13T14:35:00Z	B02	291	222.8	31.983	6544.5
2016-07-13T14:40:00Z	B02	291	222.8	31.88	3444.5
2016-07-13T14:45:00Z	B02	291	222.8	32.188	38578
2016-07-13T14:50:00Z	B02	291	222.8	32.704	44089.2
2016-07-13T14:55:00Z	B02	291	222.8	32.6	16533.4
2016-07-13T15:00:00Z	B02	291	222.8	32.6	42711.4
2016-07-13T15:05:00Z	B02	291	222.8	32.497	18600.1
2016-07-13T15:10:00Z	B02	291	222.8	32.394	20666.8
2016-07-13T15:15:00Z	B02	291	222.8	32.394	9644.5
2016-07-13T15:20:00Z	B02	291	222.8	32.394	18600.1
2016-07-13T15:25:00Z	B02	291	222.8	32.291	8611.2
2016-07-13T15:30:00Z	B02	291	222.8	32.188	3616.7
2016-07-13T15:35:00Z	B02	291	222.8	32.086	3616.7
2016-07-13T15:40:00Z	B02	291	222.8	32.291	13777.9
2016-07-13T15:45:00Z	B02	291	222.8	32.394	8266.7
2016-07-13T15:50:00Z	B02	291	222.8	32.086	5511.1
2016-07-13T15:55:00Z	B02	291	222.8	31.983	4133.4
2016-07-13T16:00:00Z	B02	291	222.8	31.983	5511.1
2016-07-13T16:05:00Z	B02	291	222.8	31.88	3444.5
2016-07-13T16:10:00Z	B02	291	222.8	31.778	2927.8
2016-07-13T16:15:00Z	B02	291	222.8	31.983	17911.2
2016-07-13T16:20:00Z	B02	291	222.8	31.983	7233.4
2016-07-13T16:25:00Z	B02	291	222.8	32.188	24800.2
2016-07-13T16:30:00Z	B02	291	222.8	32.188	8611.2
2016-07-13T16:35:00Z	B02	291	222.8	32.291	28933.5
2016-07-13T16:40:00Z	B02	291	222.8	32.497	27555.7
2016-07-13T16:45:00Z	B02	291	222.8	32.497	13089
2016-07-13T16:50:00Z	B02	291	222.8	32.6	24800.2
2016-07-13T16:55:00Z	B02	291	222.8	32.704	33066.9
2016-07-13T17:00:00Z	B02	291	222.8	32.704	27555.7
2016-07-13T17:05:00Z	B02	291	222.8	32.704	24800.2
2016-07-13T17:10:00Z	B02	291	222.8	32.704	20666.8
2016-07-13T17:15:00Z	B02	291	222.8	32.704	15155.7
2016-07-13T17:20:00Z	B02	291	222.8	32.704	15155.7
2016-07-13T17:25:00Z	B02	291	222.8	32.807	15844.5
2016-07-13T17:30:00Z	B02	291	222.8	32.807	15155.7
2016-07-13T17:35:00Z	B02	291	222.8	32.807	16533.4
2016-07-13T17:40:00Z	B02	291	222.8	32.807	11711.2
2016-07-13T17:45:00Z	B02	291	222.8	32.807	10333.4
2016-07-13T17:50:00Z	B02	291	222.8	32.704	8266.7
2016-07-13T17:55:00Z	B02	291	222.8	32.704	7233.4
2016-07-13T18:00:00Z	B02	291	222.8	32.704	7233.4
2016-07-13T18:05:00Z	B02	291	222.8	32.704	6544.5
2016-07-13T18:10:00Z	B02	291	222.8	32.704	6200
2016-07-13T18:15:00Z	B02	291	222.8	32.704	5511.1
2016-07-13T18:20:00Z	B02	291	222.8	32.704	5511.1
2016-07-13T18:25:00Z	B02	291	222.8	32.704	5511.1
2016-07-13T18:30:00Z	B02	291	222.8	32.704	5166.7
2016-07-13T18:35:00Z	B02	291	222.8	32.704	4994.5
2016-07-13T18:40:00Z	B02	291	222.8	32.704	4822.3
2016-07-13T18:45:00Z	B02	291	222.8	32.704	4477.8
2016-07-13T18:50:00Z	B02	291	222.8	32.704	4133.4
2016-07-13T18:55:00Z	B02	291	222.8	32.704	3616.7
2016-07-13T19:00:00Z	B02	291	222.8	32.704	3444.5
2016-07-13T19:05:00Z	B02	291	222.8	32.704	3272.2
2016-07-13T19:10:00Z	B02	291	222.8	32.704	2927.8
2016-07-13T19:15:00Z	B02	291	222.8	32.704	2755.6
2016-07-13T19:20:00Z	B02	291	222.8	32.6	2497.2
2016-07-13T19:25:00Z	B02	291	222.8	32.6	2411.1
2016-07-13T19:30:00Z	B02	291	222.8	32.6	2066.7
2016-07-13T19:35:00Z	B02	291	222.8	32.497	1550
2016-07-13T19:40:00Z	B02	291	222.8	32.497	1463.9
2016-07-13T19:45:00Z	B02	291	222.8	32.497	1377.8
2016-07-13T19:50:00Z	B02	291	222.8	32.394	1313.2
2016-07-13T19:55:00Z	B02	291	222.8	32.394	1550
2016-07-13T20:00:00Z	B02	291	222.8	32.394	1550
2016-07-13T20:05:00Z	B02	291	222.8	32.291	1270.1
2016-07-13T20:10:00Z	B02	291	222.8	32.291	925.7
2016-07-13T20:15:00Z	B02	291	222.8	32.188	1022.6
2016-07-13T20:20:00Z	B02	291	222.8	32.188	656.6
2016-07-13T20:25:00Z	B02	291	222.8	32.086	441.3
2016-07-13T20:30:00Z	B02	291	222.8	32.086	322.9
2016-07-13T20:35:00Z	B02	291	222.8	31.983	247.6
2016-07-13T20:40:00Z	B02	291	222.8	31.983	204.5
2016-07-13T20:45:00Z	B02	291	222.8	31.88	150.7
2016-07-13T20:50:00Z	B02	291	222.8	31.88	107.6
2016-07-13T20:55:00Z	B02	291	222.8	31.88	53.8
2016-07-13T21:00:00Z	B02	291	222.8	31.778	21.5
2016-07-13T21:05:00Z	B02	291	222.8	31.778	0
2016-07-13T21:10:00Z	B02	291	222.8	31.676	0
2016-07-13T21:15:00Z	B02	291	222.8	31.676	0
2016-07-13T21:20:00Z	B02	291	222.8	31.574	0
2016-07-13T21:25:00Z	B02	291	222.8	31.574	0
2016-07-13T21:30:00Z	B02	291	222.8	31.472	0
2016-07-13T21:35:00Z	B02	291	222.8	31.472	0
2016-07-13T21:40:00Z	B02	291	222.8	31.37	0
2016-07-13T21:45:00Z	B02	291	222.8	31.37	0
2016-07-13T21:50:00Z	B02	291	222.8	31.37	0
2016-07-13T21:55:00Z	B02	291	222.8	31.268	0
2016-07-13T22:00:00Z	B02	291	222.8	31.268	0
2016-07-13T22:05:00Z	B02	291	222.8	31.166	0
2016-07-13T22:10:00Z	B02	291	222.8	31.166	0
2016-07-13T22:15:00Z	B02	291	222.8	31.064	0
2016-07-13T22:20:00Z	B02	291	222.8	31.064	0
2016-07-13T22:25:00Z	B02	291	222.8	30.963	0
2016-07-13T22:30:00Z	B02	291	222.8	30.963	0
2016-07-13T22:35:00Z	B02	291	222.8	30.862	0
2016-07-13T22:40:00Z	B02	291	222.8	30.862	0
2016-07-13T22:45:00Z	B02	291	222.8	30.76	0
2016-07-13T22:50:00Z	B02	291	222.8	30.76	0
2016-07-13T22:55:00Z	B02	291	222.8	30.659	0
2016-07-13T23:00:00Z	B02	291	222.8	30.659	0
2016-07-13T23:05:00Z	B02	291	222.8	30.659	0
2016-07-13T23:10:00Z	B02	291	222.8	30.558	0
2016-07-13T23:15:00Z	B02	291	222.8	30.558	0
2016-07-13T23:20:00Z	B02	291	222.8	30.457	0
2016-07-13T23:25:00Z	B02	291	222.8	30.457	0
2016-07-13T23:30:00Z	B02	291	222.8	30.356	0
2016-07-13T23:35:00Z	B02	291	222.8	30.356	0
2016-07-13T23:40:00Z	B02	291	222.8	30.255	0
2016-07-13T23:45:00Z	B02	291	222.8	30.255	0
2016-07-13T23:50:00Z	B02	291	222.8	30.154	0
2016-07-13T23:55:00Z	B02	291	222.8	30.154	0
2016-07-14T00:00:00Z	B02	291	222.8	30.054	0
2016-07-14T00:05:00Z	B02	291	222.8	30.054	0
2016-07-14T00:10:00Z	B02	291	222.8	29.953	0
2016-07-14T00:15:00Z	B02	291	222.8	29.953	0
2016-07-14T00:20:00Z	B02	291	222.8	29.853	0
2016-07-14T00:25:00Z	B02	291	222.8	29.853	0
2016-07-14T00:30:00Z	B02	291	222.8	29.752	0
2016-07-14T00:35:00Z	B02	291	222.8	29.752	0
2016-07-14T00:40:00Z	B02	291	222.8	29.652	0
2016-07-14T00:45:00Z	B02	291	222.8	29.652	0
2016-07-14T00:50:00Z	B02	291	222.8	29.652	0
2016-07-14T00:55:00Z	B02	291	222.8	29.552	0
2016-07-14T01:00:00Z	B02	291	222.8	29.552	0
2016-07-14T01:05:00Z	B02	291	222.8	29.452	0
2016-07-14T01:10:00Z	B02	291	222.8	29.452	0
2016-07-14T01:15:00Z	B02	291	222.8	29.352	0
2016-07-14T01:20:00Z	B02	291	222.8	29.352	0
2016-07-14T01:25:00Z	B02	291	222.8	29.352	0
2016-07-14T01:30:00Z	B02	291	222.8	29.252	0
2016-07-14T01:35:00Z	B02	291	222.8	29.252	0
2016-07-14T01:40:00Z	B02	291	222.8	29.152	0
2016-07-14T01:45:00Z	B02	291	222.8	29.152	0
2016-07-14T01:50:00Z	B02	291	222.8	29.053	0
2016-07-14T01:55:00Z	B02	291	222.8	29.053	0
2016-07-14T02:00:00Z	B02	291	222.8	29.053	0
2016-07-14T02:05:00Z	B02	291	222.8	28.953	0
2016-07-14T02:10:00Z	B02	291	222.8	28.953	0
2016-07-14T02:15:00Z	B02	291	222.8	28.953	0
2016-07-14T02:20:00Z	B02	291	222.8	28.853	0
2016-07-14T02:25:00Z	B02	291	222.8	28.853	0
2016-07-14T02:30:00Z	B02	291	222.8	28.754	0
2016-07-14T02:35:00Z	B02	291	222.8	28.754	0
2016-07-14T02:40:00Z	B02	291	222.8	28.754	0
2016-07-14T02:45:00Z	B02	291	222.8	28.655	0
2016-07-14T02:50:00Z	B02	291	222.8	28.655	0
2016-07-14T02:55:00Z	B02	291	222.8	28.655	0
2016-07-14T03:00:00Z	B02	291	222.8	28.555	0
2016-07-14T03:05:00Z	B02	291	222.8	28.555	0
2016-07-14T03:10:00Z	B02	291	222.8	28.456	0
2016-07-14T03:15:00Z	B02	291	222.8	28.456	0
2016-07-14T03:20:00Z	B02	291	222.8	28.456	0
2016-07-14T03:25:00Z	B02	291	222.8	28.357	0
2016-07-14T03:30:00Z	B02	291	222.8	28.357	0
2016-07-14T03:35:00Z	B02	291	222.8	28.357	0
2016-07-14T03:40:00Z	B02	291	222.8	28.258	0
2016-07-14T03:45:00Z	B02	291	222.8	28.258	0
2016-07-14T03:50:00Z	B02	291	222.8	28.159	0
2016-07-14T03:55:00Z	B02	291	222.8	28.159	0
2016-07-14T04:00:00Z	B02	291	222.8	28.159	0
2016-07-14T04:05:00Z	B02	291	222.8	28.06	0
2016-07-14T04:10:00Z	B02	291	222.8	28.06	0
2016-07-14T04:15:00Z	B02	291	222.8	27.961	0
2016-07-14T04:20:00Z	B02	291	222.8	27.961	0
2016-07-14T04:25:00Z	B02	291	222.8	27.961	0
2016-07-14T04:30:00Z	B02	291	222.8	27.862	0
2016-07-14T04:35:00Z	B02	291	222.8	27.862	0
2016-07-14T04:40:00Z	B02	291	222.8	27.862	0
2016-07-14T04:45:00Z	B02	291	222.8	27.764	0
2016-07-14T04:50:00Z	B02	291	222.8	27.764	0
2016-07-14T04:55:00Z	B02	291	222.8	27.665	0
2016-07-14T05:00:00Z	B02	291	222.8	27.665	0
2016-07-14T05:05:00Z	B02	291	222.8	27.665	0
2016-07-14T05:10:00Z	B02	291	222.8	27.665	0
2016-07-14T05:15:00Z	B02	291	222.8	27.567	0
2016-07-14T05:20:00Z	B02	291	222.8	27.567	21.5
2016-07-14T05:25:00Z	B02	291	222.8	27.468	43.1
2016-07-14T05:30:00Z	B02	291	222.8	27.468	75.3
2016-07-14T05:35:00Z	B02	291	222.8	27.468	107.6
2016-07-14T05:40:00Z	B02	291	222.8	27.37	129.2
2016-07-14T05:45:00Z	B02	291	222.8	27.37	183
2016-07-14T05:50:00Z	B02	291	222.8	27.37	290.6
2016-07-14T05:55:00Z	B02	291	222.8	27.272	441.3
2016-07-14T06:00:00Z	B02	291	222.8	27.272	861.1
2016-07-14T06:05:00Z	B02	291	222.8	27.272	1463.9
2016-07-14T06:10:00Z	B02	291	222.8	27.272	1334.7
2016-07-14T06:15:00Z	B02	291	222.8	27.173	1636.1
2016-07-14T06:20:00Z	B02	291	222.8	27.173	2066.7
2016-07-14T06:25:00Z	B02	291	222.8	27.173	1894.5
2016-07-14T06:30:00Z	B02	291	222.8	27.173	1550
2016-07-14T06:35:00Z	B02	291	222.8	27.173	1463.9
2016-07-14T06:40:00Z	B02	291	222.8	27.075	1463.9
2016-07-14T06:45:00Z	B02	291	222.8	27.075	1377.8
2016-07-14T06:50:00Z	B02	291	222.8	27.075	1324
2016-07-14T06:55:00Z	B02	291	222.8	27.075	1463.9
2016-07-14T07:00:00Z	B02	291	222.8	26.977	1280.9
2016-07-14T07:05:00Z	B02	291	222.8	26.977	1356.3
2016-07-14T07:10:00Z	B02	291	222.8	26.977	968.8
2016-07-14T07:15:00Z	B02	291	222.8	26.879	549
2016-07-14T07:20:00Z	B02	291	222.8	26.879	818.1
2016-07-14T07:25:00Z	B02	291	222.8	26.879	1302.4
2016-07-14T07:30:00Z	B02	291	222.8	26.879	678.1
2016-07-14T07:35:00Z	B02	291	222.8	26.879	1324
2016-07-14T07:40:00Z	B02	291	222.8	26.781	1194.8
2016-07-14T07:45:00Z	B02	291	222.8	26.781	1280.9
2016-07-14T07:50:00Z	B02	291	222.8	26.781	1377.8
2016-07-14T07:55:00Z	B02	291	222.8	26.781	1722.2
2016-07-14T08:00:00Z	B02	291	222.8	26.781	1345.5
2016-07-14T08:05:00Z	B02	291	222.8	26.683	1205.6
2016-07-14T08:10:00Z	B02	291	222.8	26.683	1636.1
2016-07-14T08:15:00Z	B02	291	222.8	26.683	1377.8
2016-07-14T08:20:00Z	B02	291	222.8	26.683	1151.7
2016-07-14T08:25:00Z	B02	291	222.8	26.683	1722.2
2016-07-14T08:30:00Z	B02	291	222.8	26.585	1367
2016-07-14T08:35:00Z	B02	291	222.8	26.585	1377.8
2016-07-14T08:40:00Z	B02	291	222.8	26.585	1550
2016-07-14T08:45:00Z	B02	291	222.8	26.585	1722.2
2016-07-14T08:50:00Z	B02	291	222.8	26.585	1636.1
2016-07-14T08:55:00Z	B02	291	222.8	26.585	1894.5
2016-07-14T09:00:00Z	B02	291	222.8	26.585	2325
2016-07-14T09:05:00Z	B02	291	222.8	26.488	2325
2016-07-14T09:10:00Z	B02	291	222.8	26.585	3961.1
2016-07-14T09:15:00Z	B02	291	222.8	26.585	2927.8
2016-07-14T09:20:00Z	B02	291	222.8	26.488	4477.8
2016-07-14T09:25:00Z	B02	291	222.8	26.488	3444.5
2016-07-14T09:30:00Z	B02	291	222.8	26.488	5511.1
2016-07-14T09:35:00Z	B02	291	222.8	26.585	6200
2016-07-14T09:40:00Z	B02	291	222.8	26.488	3788.9
2016-07-14T09:45:00Z	B02	291	222.8	26.488	3272.2
2016-07-14T09:50:00Z	B02	291	222.8	26.39	3444.5
2016-07-14T09:55:00Z	B02	291	222.8	26.39	2497.2
2016-07-14T10:00:00Z	B02	291	222.8	26.39	1722.2
2016-07-14T10:05:00Z	B02	291	222.8	26.39	2927.8
2016-07-14T10:10:00Z	B02	291	222.8	26.292	2927.8
2016-07-14T10:15:00Z	B02	291	222.8	26.292	3961.1
2016-07-14T10:20:00Z	B02	291	222.8	26.39	5511.1
2016-07-14T10:25:00Z	B02	291	222.8	26.39	8266.7
2016-07-14T10:30:00Z	B02	291	222.8	26.488	10677.8
2016-07-14T10:35:00Z	B02	291	222.8	26.488	10333.4
2016-07-14T10:40:00Z	B02	291	222.8	26.488	9644.5
2016-07-14T10:45:00Z	B02	291	222.8	26.488	8266.7
2016-07-14T10:50:00Z	B02	291	222.8	26.39	7233.4
2016-07-14T10:55:00Z	B02	291	222.8	26.39	7577.8
2016-07-14T11:00:00Z	B02	291	222.8	26.39	9300.1
2016-07-14T11:05:00Z	B02	291	222.8	26.39	9300.1
2016-07-14T11:10:00Z	B02	291	222.8	26.39	8611.2
2016-07-14T11:15:00Z	B02	291	222.8	26.39	9300.1
2016-07-14T11:20:00Z	B02	291	222.8	26.488	15844.5
2016-07-14T11:25:00Z	B02	291	222.8	26.585	18600.1
2016-07-14T11:30:00Z	B02	291	222.8	26.488	9644.5
2016-07-14T11:35:00Z	B02	291	222.8	26.488	16533.4
2016-07-14T11:40:00Z	B02	291	222.8	26.585	13089
2016-07-14T11:45:00Z	B02	291	222.8	26.488	6200
2016-07-14T11:50:00Z	B02	291	222.8	26.39	4994.5
2016-07-14T11:55:00Z	B02	291	222.8	26.292	4305.6
2016-07-14T12:00:00Z	B02	291	222.8	26.292	3272.2
2016-07-14T12:05:00Z	B02	291	222.8	26.195	3616.7
2016-07-14T12:10:00Z	B02	291	222.8	26.195	5338.9
2016-07-14T12:15:00Z	B02	291	222.8	26.292	7577.8
2016-07-14T12:20:00Z	B02	291	222.8	26.292	8611.2
2016-07-14T12:25:00Z	B02	291	222.8	26.195	7233.4
2016-07-14T12:30:00Z	B02	291	222.8	26.195	7233.4
2016-07-14T12:35:00Z	B02	291	222.8	26.195	6200
2016-07-14T12:40:00Z	B02	291	222.8	26.195	8611.2
2016-07-14T12:45:00Z	B02	291	222.8	26.195	8611.2
2016-07-14T12:50:00Z	B02	291	222.8	26.195	15844.5
2016-07-14T12:55:00Z	B02	291	222.8	26.39	17911.2
2016-07-14T13:00:00Z	B02	291	222.8	26.488	24800.2
2016-07-14T13:05:00Z	B02	291	222.8	26.683	30311.3
2016-07-14T13:10:00Z	B02	291	222.8	26.683	27555.7
2016-07-14T13:15:00Z	B02	291	222.8	26.781	24800.2
2016-07-14T13:20:00Z	B02	291	222.8	26.781	23422.4
2016-07-14T13:25:00Z	B02	291	222.8	26.781	22044.6
2016-07-14T13:30:00Z	B02	291	222.8	26.879	24800.2
2016-07-14T13:35:00Z	B02	291	222.8	26.879	23422.4
2016-07-14T13:40:00Z	B02	291	222.8	26.879	23422.4
2016-07-14T13:45:00Z	B02	291	222.8	27.173	33066.9
2016-07-14T13:50:00Z	B02	291	222.8	27.075	24800.2
2016-07-14T13:55:00Z	B02	291	222.8	27.075	22044.6
2016-07-14T14:00:00Z	B02	291	222.8	26.977	17222.3
2016-07-14T14:05:00Z	B02	291	222.8	27.075	20666.8
2016-07-14T14:10:00Z	B02	291	222.8	27.075	19977.9
2016-07-14T14:15:00Z	B02	291	222.8	27.075	19289
2016-07-14T14:20:00Z	B02	291	222.8	27.173	22044.6
2016-07-14T14:25:00Z	B02	291	222.8	27.37	26178
2016-07-14T14:30:00Z	B02	291	222.8	27.272	13777.9
2016-07-14T14:35:00Z	B02	291	222.8	27.272	19289
2016-07-14T14:40:00Z	B02	291	222.8	27.468	34444.7
2016-07-14T14:45:00Z	B02	291	222.8	27.764	34444.7
2016-07-14T14:50:00Z	B02	291	222.8	27.567	23422.4
2016-07-14T14:55:00Z	B02	291	222.8	27.764	28933.5
2016-07-14T15:00:00Z	B02	291	222.8	27.665	20666.8
2016-07-14T15:05:00Z	B02	291	222.8	27.862	38578
2016-07-14T15:10:00Z	B02	291	222.8	28.06	30311.3
2016-07-14T15:15:00Z	B02	291	222.8	28.357	55111.5
2016-07-14T15:20:00Z	B02	291	222.8	28.357	19289
2016-07-14T15:25:00Z	B02	291	222.8	27.961	16533.4
2016-07-14T15:30:00Z	B02	291	222.8	27.961	14466.8
2016-07-14T15:35:00Z	B02	291	222.8	28.258	14466.8
2016-07-14T15:40:00Z	B02	291	222.8	28.159	35822.5
2016-07-14T15:45:00Z	B02	291	222.8	28.555	42711.4
2016-07-14T15:50:00Z	B02	291	222.8	28.258	10333.4
2016-07-14T15:55:00Z	B02	291	222.8	28.06	8266.7
2016-07-14T16:00:00Z	B02	291	222.8	28.159	10677.8
2016-07-14T16:05:00Z	B02	291	222.8	28.456	44089.2
2016-07-14T16:10:00Z	B02	291	222.8	28.754	23422.4
2016-07-14T16:15:00Z	B02	291	222.8	28.853	42711.4
2016-07-14T16:20:00Z	B02	291	222.8	28.953	24800.2
2016-07-14T16:25:00Z	B02	291	222.8	28.953	44089.2
2016-07-14T16:30:00Z	B02	291	222.8	28.853	9644.5
2016-07-14T16:35:00Z	B02	291	222.8	28.953	26178
2016-07-14T16:40:00Z	B02	291	222.8	28.853	11711.2
2016-07-14T16:45:00Z	B02	291	222.8	29.252	20666.8
2016-07-14T16:50:00Z	B02	291	222.8	29.152	31689.1
2016-07-14T16:55:00Z	B02	291	222.8	29.252	22044.6
2016-07-14T17:00:00Z	B02	291	222.8	29.252	28933.5
2016-07-14T17:05:00Z	B02	291	222.8	29.352	11711.2
2016-07-14T17:10:00Z	B02	291	222.8	29.252	7233.4
2016-07-14T17:15:00Z	B02	291	222.8	29.352	14466.8
2016-07-14T17:20:00Z	B02	291	222.8	29.053	5511.1
2016-07-14T17:25:00Z	B02	291	222.8	29.053	7577.8
2016-07-14T17:30:00Z	B02	291	222.8	29.053	4305.6
2016-07-14T17:35:00Z	B02	291	222.8	29.053	7577.8
2016-07-14T17:40:00Z	B02	291	222.8	29.053	4822.3
2016-07-14T17:45:00Z	B02	291	222.8	28.953	6544.5
2016-07-14T17:50:00Z	B02	291	222.8	29.053	9300.1
2016-07-14T17:55:00Z	B02	291	222.8	29.053	5511.1
2016-07-14T18:00:00Z	B02	291	222.8	28.953	5338.9
2016-07-14T18:05:00Z	B02	291	222.8	29.053	9300.1
2016-07-14T18:10:00Z	B02	291	222.8	29.053	8266.7
2016-07-14T18:15:00Z	B02	291	222.8	29.053	3444.5
2016-07-14T18:20:00Z	B02	291	222.8	28.953	2669.5
2016-07-14T18:25:00Z	B02	291	222.8	28.953	4650
2016-07-14T18:30:00Z	B02	291	222.8	29.053	9644.5
2016-07-14T18:35:00Z	B02	291	222.8	29.053	6200
2016-07-14T18:40:00Z	B02	291	222.8	29.053	5338.9
2016-07-14T18:45:00Z	B02	291	222.8	29.053	4822.3
2016-07-14T18:50:00Z	B02	291	222.8	29.053	4822.3
2016-07-14T18:55:00Z	B02	291	222.8	29.053	4650
2016-07-14T19:00:00Z	B02	291	222.8	29.053	4133.4
2016-07-14T19:05:00Z	B02	291	222.8	29.053	5511.1
2016-07-14T19:10:00Z	B02	291	222.8	29.053	4305.6
2016-07-14T19:15:00Z	B02	291	222.8	29.053	3100
2016-07-14T19:20:00Z	B02	291	222.8	28.953	2755.6
2016-07-14T19:25:00Z	B02	291	222.8	28.953	2669.5
2016-07-14T19:30:00Z	B02	291	222.8	28.953	2152.8
2016-07-14T19:35:00Z	B02	291	222.8	28.853	1345.5
2016-07-14T19:40:00Z	B02	291	222.8	28.853	1108.7
2016-07-14T19:45:00Z	B02	291	222.8	28.853	1001
2016-07-14T19:50:00Z	B02	291	222.8	28.754	914.9
2016-07-14T19:55:00Z	B02	291	222.8	28.754	861.1
2016-07-14T20:00:00Z	B02	291	222.8	28.655	796.5
2016-07-14T20:05:00Z	B02	291	222.8	28.655	731.9
2016-07-14T20:10:00Z	B02	291	222.8	28.655	656.6
2016-07-14T20:15:00Z	B02	291	222.8	28.555	581.3
2016-07-14T20:20:00Z	B02	291	222.8	28.555	495.1
2016-07-14T20:25:00Z	B02	291	222.8	28.456	398.3
2016-07-14T20:30:00Z	B02	291	222.8	28.456	301.4
2016-07-14T20:35:00Z	B02	291	222.8	28.357	236.8
2016-07-14T20:40:00Z	B02	291	222.8	28.357	172.2
2016-07-14T20:45:00Z	B02	291	222.8	28.258	118.4
2016-07-14T20:50:00Z	B02	291	222.8	28.258	75.3
2016-07-14T20:55:00Z	B02	291	222.8	28.258	43.1
2016-07-14T21:00:00Z	B02	291	222.8	28.159	21.5
2016-07-14T21:05:00Z	B02	291	222.8	28.159	0
2016-07-14T21:10:00Z	B02	291	222.8	28.06	0
2016-07-14T21:15:00Z	B02	291	222.8	28.06	0
2016-07-14T21:20:00Z	B02	291	222.8	27.961	0
2016-07-14T21:25:00Z	B02	291	222.8	27.961	0
2016-07-14T21:30:00Z	B02	291	222.8	27.961	0
2016-07-14T21:35:00Z	B02	291	222.8	27.862	0
2016-07-14T21:40:00Z	B02	291	222.8	27.862	0
2016-07-14T21:45:00Z	B02	291	222.8	27.764	0
2016-07-14T21:50:00Z	B02	291	222.8	27.764	0
2016-07-14T21:55:00Z	B02	291	222.8	27.764	0
2016-07-14T22:00:00Z	B02	291	222.8	27.665	0
2016-07-14T22:05:00Z	B02	291	222.8	27.567	0
2016-07-14T22:10:00Z	B02	291	222.8	27.468	0
2016-07-14T22:15:00Z	B02	291	222.8	27.272	0
2016-07-14T22:20:00Z	B02	291	222.8	27.173	0
2016-07-14T22:25:00Z	B02	291	222.8	27.173	0
2016-07-14T22:30:00Z	B02	291	222.8	27.075	0
2016-07-14T22:35:00Z	B02	291	222.8	27.075	0
2016-07-14T22:40:00Z	B02	291	222.8	27.075	0
2016-07-14T22:45:00Z	B02	291	222.8	26.977	0
2016-07-14T22:50:00Z	B02	291	222.8	26.977	0
2016-07-14T22:55:00Z	B02	291	222.8	26.977	0
2016-07-14T23:00:00Z	B02	291	222.8	26.879	0
2016-07-14T23:05:00Z	B02	291	222.8	26.879	0
2016-07-14T23:10:00Z	B02	291	222.8	26.781	0
2016-07-14T23:15:00Z	B02	291	222.8	26.781	0
2016-07-14T23:20:00Z	B02	291	222.8	26.781	0
2016-07-14T23:25:00Z	B02	291	222.8	26.683	0
2016-07-14T23:30:00Z	B02	291	222.8	26.683	0
2016-07-14T23:35:00Z	B02	291	222.8	26.585	0
2016-07-14T23:40:00Z	B02	291	222.8	26.585	0
2016-07-14T23:45:00Z	B02	291	222.8	26.585	0
2016-07-14T23:50:00Z	B02	291	222.8	26.488	0
2016-07-14T23:55:00Z	B02	291	222.8	26.488	0
2016-07-15T00:00:00Z	B02	291	222.8	26.488	0
2016-07-15T00:05:00Z	B02	291	222.8	26.39	0
2016-07-15T00:10:00Z	B02	291	222.8	26.39	0
2016-07-15T00:15:00Z	B02	291	222.8	26.292	0
2016-07-15T00:20:00Z	B02	291	222.8	26.292	0
2016-07-15T00:25:00Z	B02	291	222.8	26.292	0
2016-07-15T00:30:00Z	B02	291	222.8	26.195	0
2016-07-15T00:35:00Z	B02	291	222.8	26.195	0
2016-07-15T00:40:00Z	B02	291	222.8	26.097	0
2016-07-15T00:45:00Z	B02	291	222.8	26.097	0
2016-07-15T00:50:00Z	B02	291	222.8	26.097	0
2016-07-15T00:55:00Z	B02	291	222.8	26	0
2016-07-15T01:00:00Z	B02	291	222.8	26	0
2016-07-15T01:05:00Z	B02	291	222.8	26	0
2016-07-15T01:10:00Z	B02	291	222.8	25.902	0
2016-07-15T01:15:00Z	B02	291	222.8	25.902	0
2016-07-15T01:20:00Z	B02	291	222.8	25.805	0
2016-07-15T01:25:00Z	B02	291	222.8	25.805	0
2016-07-15T01:30:00Z	B02	291	222.8	25.805	0
2016-07-15T01:35:00Z	B02	291	222.8	25.708	0
2016-07-15T01:40:00Z	B02	291	222.8	25.708	0
2016-07-15T01:45:00Z	B02	291	222.8	25.61	0
2016-07-15T01:50:00Z	B02	291	222.8	25.61	0
2016-07-15T01:55:00Z	B02	291	222.8	25.61	0
2016-07-15T02:00:00Z	B02	291	222.8	25.513	0
2016-07-15T02:05:00Z	B02	291	222.8	25.513	0
2016-07-15T02:10:00Z	B02	291	222.8	25.416	0
2016-07-15T02:15:00Z	B02	291	222.8	25.416	0
2016-07-15T02:20:00Z	B02	291	222.8	25.416	0
2016-07-15T02:25:00Z	B02	291	222.8	25.319	0
2016-07-15T02:30:00Z	B02	291	222.8	25.319	0
2016-07-15T02:35:00Z	B02	291	222.8	25.222	0
2016-07-15T02:40:00Z	B02	291	222.8	25.222	0
2016-07-15T02:45:00Z	B02	291	222.8	25.222	0
2016-07-15T02:50:00Z	B02	291	222.8	25.125	0
2016-07-15T02:55:00Z	B02	291	222.8	25.125	0
2016-07-15T03:00:00Z	B02	291	222.8	25.125	0
2016-07-15T03:05:00Z	B02	291	222.8	25.028	0
2016-07-15T03:10:00Z	B02	291	222.8	25.028	0
2016-07-15T03:15:00Z	B02	291	222.8	24.931	0
2016-07-15T03:20:00Z	B02	291	222.8	24.931	0
2016-07-15T03:25:00Z	B02	291	222.8	24.931	0
2016-07-15T03:30:00Z	B02	291	222.8	24.835	0
2016-07-15T03:35:00Z	B02	291	222.8	24.835	0
2016-07-15T03:40:00Z	B02	291	222.8	24.738	0
2016-07-15T03:45:00Z	B02	291	222.8	24.738	0
2016-07-15T03:50:00Z	B02	291	222.8	24.738	0
2016-07-15T03:55:00Z	B02	291	222.8	24.738	0
2016-07-15T04:00:00Z	B02	291	222.8	24.641	0
2016-07-15T04:05:00Z	B02	291	222.8	24.641	0
2016-07-15T04:10:00Z	B02	291	222.8	24.545	0
2016-07-15T04:15:00Z	B02	291	222.8	24.545	0
2016-07-15T04:20:00Z	B02	291	222.8	24.545	0
2016-07-15T04:25:00Z	B02	291	222.8	24.545	0
2016-07-15T04:30:00Z	B02	291	222.8	24.448	0
2016-07-15T04:35:00Z	B02	291	222.8	24.448	0
2016-07-15T04:40:00Z	B02	291	222.8	24.351	0
2016-07-15T04:45:00Z	B02	291	222.8	24.351	0
2016-07-15T04:50:00Z	B02	291	222.8	24.351	0
2016-07-15T04:55:00Z	B02	291	222.8	24.255	0
2016-07-15T05:00:00Z	B02	291	222.8	24.255	0
2016-07-15T05:05:00Z	B02	291	222.8	24.255	0
2016-07-15T05:10:00Z	B02	291	222.8	24.158	0
2016-07-15T05:15:00Z	B02	291	222.8	24.158	21.5
2016-07-15T05:20:00Z	B02	291	222.8	24.158	43.1
2016-07-15T05:25:00Z	B02	291	222.8	24.062	64.6
2016-07-15T05:30:00Z	B02	291	222.8	24.062	107.6
2016-07-15T05:35:00Z	B02	291	222.8	24.062	183
2016-07-15T05:40:00Z	B02	291	222.8	23.966	269.1
2016-07-15T05:45:00Z	B02	291	222.8	23.966	333.7
2016-07-15T05:50:00Z	B02	291	222.8	23.966	333.7
2016-07-15T05:55:00Z	B02	291	222.8	23.869	441.3
2016-07-15T06:00:00Z	B02	291	222.8	23.869	635.1
2016-07-15T06:05:00Z	B02	291	222.8	23.869	785.8
2016-07-15T06:10:00Z	B02	291	222.8	23.869	871.9
2016-07-15T06:15:00Z	B02	291	222.8	23.773	893.4
2016-07-15T06:20:00Z	B02	291	222.8	23.773	742.7
2016-07-15T06:25:00Z	B02	291	222.8	23.773	624.3
2016-07-15T06:30:00Z	B02	291	222.8	23.773	688.9
2016-07-15T06:35:00Z	B02	291	222.8	23.677	764.2
2016-07-15T06:40:00Z	B02	291	222.8	23.677	871.9
2016-07-15T06:45:00Z	B02	291	222.8	23.677	1087.2
2016-07-15T06:50:00Z	B02	291	222.8	23.677	1324
2016-07-15T06:55:00Z	B02	291	222.8	23.677	1463.9
2016-07-15T07:00:00Z	B02	291	222.8	23.581	1722.2
2016-07-15T07:05:00Z	B02	291	222.8	23.581	1722.2
2016-07-15T07:10:00Z	B02	291	222.8	23.581	1463.9
2016-07-15T07:15:00Z	B02	291	222.8	23.581	1722.2
2016-07-15T07:20:00Z	B02	291	222.8	23.581	2325
2016-07-15T07:25:00Z	B02	291	222.8	23.581	3100
2016-07-15T07:30:00Z	B02	291	222.8	23.581	3616.7
2016-07-15T07:35:00Z	B02	291	222.8	23.581	3788.9
2016-07-15T07:40:00Z	B02	291	222.8	23.581	3788.9
2016-07-15T07:45:00Z	B02	291	222.8	23.581	3961.1
2016-07-15T07:50:00Z	B02	291	222.8	23.581	4133.4
2016-07-15T07:55:00Z	B02	291	222.8	23.677	4305.6
2016-07-15T08:00:00Z	B02	291	222.8	23.677	4477.8
2016-07-15T08:05:00Z	B02	291	222.8	23.677	4650
2016-07-15T08:10:00Z	B02	291	222.8	23.677	4822.3
2016-07-15T08:15:00Z	B02	291	222.8	23.773	5166.7
2016-07-15T08:20:00Z	B02	291	222.8	23.773	5338.9
2016-07-15T08:25:00Z	B02	291	222.8	23.869	5166.7
2016-07-15T08:30:00Z	B02	291	222.8	23.869	5511.1
2016-07-15T08:35:00Z	B02	291	222.8	23.966	6200
2016-07-15T08:40:00Z	B02	291	222.8	23.966	7233.4
2016-07-15T08:45:00Z	B02	291	222.8	24.062	7577.8
2016-07-15T08:50:00Z	B02	291	222.8	24.062	7233.4
2016-07-15T08:55:00Z	B02	291	222.8	24.158	8266.7
2016-07-15T09:00:00Z	B02	291	222.8	24.158	7577.8
2016-07-15T09:05:00Z	B02	291	222.8	24.255	7577.8
2016-07-15T09:10:00Z	B02	291	222.8	24.351	10677.8
2016-07-15T09:15:00Z	B02	291	222.8	24.448	11711.2
2016-07-15T09:20:00Z	B02	291	222.8	24.545	11711.2
2016-07-15T09:25:00Z	B02	291	222.8	24.641	10333.4
2016-07-15T09:30:00Z	B02	291	222.8	24.738	20666.8
2016-07-15T09:35:00Z	B02	291	222.8	24.835	30311.3
2016-07-15T09:40:00Z	B02	291	222.8	25.028	19289
2016-07-15T09:45:00Z	B02	291	222.8	25.125	19977.9
2016-07-15T09:50:00Z	B02	291	222.8	25.125	22044.6
2016-07-15T09:55:00Z	B02	291	222.8	25.125	11022.3
2016-07-15T10:00:00Z	B02	291	222.8	25.125	9644.5
2016-07-15T10:05:00Z	B02	291	222.8	25.222	8266.7
2016-07-15T10:10:00Z	B02	291	222.8	25.319	7577.8
2016-07-15T10:15:00Z	B02	291	222.8	25.513	19289
2016-07-15T10:20:00Z	B02	291	222.8	25.61	23422.4
2016-07-15T10:25:00Z	B02	291	222.8	25.805	41333.6
2016-07-15T10:30:00Z	B02	291	222.8	25.902	26178
2016-07-15T10:35:00Z	B02	291	222.8	26.195	37200.2
2016-07-15T10:40:00Z	B02	291	222.8	26.683	52355.9
2016-07-15T10:45:00Z	B02	291	222.8	26.977	66133.8
2016-07-15T10:50:00Z	B02	291	222.8	27.075	170846
2016-07-15T10:55:00Z	B02	291	222.8	27.272	23422.4
2016-07-15T11:00:00Z	B02	291	222.8	27.075	34444.7
2016-07-15T11:05:00Z	B02	291	222.8	26.977	30311.3
2016-07-15T11:10:00Z	B02	291	222.8	27.173	46844.8
2016-07-15T11:15:00Z	B02	291	222.8	27.567	68889.3
2016-07-15T11:20:00Z	B02	291	222.8	28.06	42711.4
2016-07-15T11:25:00Z	B02	291	222.8	28.06	77156.1
2016-07-15T11:30:00Z	B02	291	222.8	27.961	55111.5
2016-07-15T11:35:00Z	B02	291	222.8	27.764	26178
2016-07-15T11:40:00Z	B02	291	222.8	27.665	16533.4
2016-07-15T11:45:00Z	B02	291	222.8	27.468	14466.8
2016-07-15T11:50:00Z	B02	291	222.8	27.665	23422.4
2016-07-15T11:55:00Z	B02	291	222.8	27.665	18600.1
2016-07-15T12:00:00Z	B02	291	222.8	27.961	55111.5
2016-07-15T12:05:00Z	B02	291	222.8	28.357	99200.7
2016-07-15T12:10:00Z	B02	291	222.8	28.754	24800.2
2016-07-15T12:15:00Z	B02	291	222.8	28.258	35822.5
2016-07-15T12:20:00Z	B02	291	222.8	28.357	23422.4
2016-07-15T12:25:00Z	B02	291	222.8	28.456	19977.9
2016-07-15T12:30:00Z	B02	291	222.8	28.357	19289
2016-07-15T12:35:00Z	B02	291	222.8	28.555	79911.6
2016-07-15T12:40:00Z	B02	291	222.8	29.252	52355.9
2016-07-15T12:45:00Z	B02	291	222.8	28.555	18600.1
2016-07-15T12:50:00Z	B02	291	222.8	28.555	20666.8
2016-07-15T12:55:00Z	B02	291	222.8	28.655	24800.2
2016-07-15T13:00:00Z	B02	291	222.8	28.953	52355.9
2016-07-15T13:05:00Z	B02	291	222.8	29.853	93689.5
2016-07-15T13:10:00Z	B02	291	222.8	30.255	93689.5
2016-07-15T13:15:00Z	B02	291	222.8	29.953	33066.9
2016-07-15T13:20:00Z	B02	291	222.8	30.356	88178.4
2016-07-15T13:25:00Z	B02	291	222.8	30.558	88178.4
2016-07-15T13:30:00Z	B02	291	222.8	30.659	79911.6
2016-07-15T13:35:00Z	B02	291	222.8	30.862	85422.8
2016-07-15T13:40:00Z	B02	291	222.8	30.457	60622.6
2016-07-15T13:45:00Z	B02	291	222.8	30.054	42711.4
2016-07-15T13:50:00Z	B02	291	222.8	30.457	88178.4
2016-07-15T13:55:00Z	B02	291	222.8	30.457	22044.6
2016-07-15T14:00:00Z	B02	291	222.8	30.356	34444.7
2016-07-15T14:05:00Z	B02	291	222.8	30.054	16533.4
2016-07-15T14:10:00Z	B02	291	222.8	29.953	9300.1
2016-07-15T14:15:00Z	B02	291	222.8	30.457	74400.5
2016-07-15T14:20:00Z	B02	291	222.8	30.76	19289
2016-07-15T14:25:00Z	B02	291	222.8	30.659	20666.8
2016-07-15T14:30:00Z	B02	291	222.8	31.064	46844.8
2016-07-15T14:35:00Z	B02	291	222.8	30.659	13777.9
2016-07-15T14:40:00Z	B02	291	222.8	30.356	6544.5
2016-07-15T14:45:00Z	B02	291	222.8	30.255	6200
2016-07-15T14:50:00Z	B02	291	222.8	30.255	5511.1
2016-07-15T14:55:00Z	B02	291	222.8	30.255	10333.4
2016-07-15T15:00:00Z	B02	291	222.8	30.356	16533.4
2016-07-15T15:05:00Z	B02	291	222.8	31.166	60622.6
2016-07-15T15:10:00Z	B02	291	222.8	31.064	12400.1
2016-07-15T15:15:00Z	B02	291	222.8	30.457	3788.9
2016-07-15T15:20:00Z	B02	291	222.8	30.659	34444.7
2016-07-15T15:25:00Z	B02	291	222.8	31.064	13089
2016-07-15T15:30:00Z	B02	291	222.8	30.963	18600.1
2016-07-15T15:35:00Z	B02	291	222.8	31.268	46844.8
2016-07-15T15:40:00Z	B02	291	222.8	30.963	7233.4
2016-07-15T15:45:00Z	B02	291	222.8	30.76	9644.5
2016-07-15T15:50:00Z	B02	291	222.8	30.558	4650
2016-07-15T15:55:00Z	B02	291	222.8	30.457	1980.6
2016-07-15T16:00:00Z	B02	291	222.8	30.356	592
2016-07-15T16:05:00Z	B02	291	222.8	30.255	3788.9
2016-07-15T16:10:00Z	B02	291	222.8	30.154	4133.4
2016-07-15T16:15:00Z	B02	291	222.8	30.054	4305.6
2016-07-15T16:20:00Z	B02	291	222.8	29.953	3788.9
2016-07-15T16:25:00Z	B02	291	222.8	29.853	3616.7
2016-07-15T16:30:00Z	B02	291	222.8	29.853	2497.2
2016-07-15T16:35:00Z	B02	291	222.8	29.652	1141
2016-07-15T16:40:00Z	B02	291	222.8	29.552	1065.6
2016-07-15T16:45:00Z	B02	291	222.8	29.452	1808.3
2016-07-15T16:50:00Z	B02	291	222.8	29.352	4650
2016-07-15T16:55:00Z	B02	291	222.8	29.252	5166.7
2016-07-15T17:00:00Z	B02	291	222.8	29.152	4133.4
2016-07-15T17:05:00Z	B02	291	222.8	29.252	12400.1
2016-07-15T17:10:00Z	B02	291	222.8	29.352	8611.2
2016-07-15T17:15:00Z	B02	291	222.8	29.252	7233.4
2016-07-15T17:20:00Z	B02	291	222.8	29.152	5166.7
2016-07-15T17:25:00Z	B02	291	222.8	29.152	6200
2016-07-15T17:30:00Z	B02	291	222.8	29.152	8611.2
2016-07-15T17:35:00Z	B02	291	222.8	29.152	7577.8
2016-07-15T17:40:00Z	B02	291	222.8	29.053	5511.1
2016-07-15T17:45:00Z	B02	291	222.8	29.053	3272.2
2016-07-15T17:50:00Z	B02	291	222.8	28.853	2497.2
2016-07-15T17:55:00Z	B02	291	222.8	28.853	5166.7
2016-07-15T18:00:00Z	B02	291	222.8	28.853	4305.6
2016-07-15T18:05:00Z	B02	291	222.8	28.853	5166.7
2016-07-15T18:10:00Z	B02	291	222.8	28.754	2927.8
2016-07-15T18:15:00Z	B02	291	222.8	28.754	2411.1
2016-07-15T18:20:00Z	B02	291	222.8	28.754	4650
2016-07-15T18:25:00Z	B02	291	222.8	28.655	5166.7
2016-07-15T18:30:00Z	B02	291	222.8	28.655	6200
2016-07-15T18:35:00Z	B02	291	222.8	28.655	4822.3
2016-07-15T18:40:00Z	B02	291	222.8	28.555	3788.9
2016-07-15T18:45:00Z	B02	291	222.8	28.555	3616.7
2016-07-15T18:50:00Z	B02	291	222.8	28.456	2497.2
2016-07-15T18:55:00Z	B02	291	222.8	28.456	2325
2016-07-15T19:00:00Z	B02	291	222.8	28.357	2152.8
2016-07-15T19:05:00Z	B02	291	222.8	28.357	2497.2
2016-07-15T19:10:00Z	B02	291	222.8	28.357	2497.2
2016-07-15T19:15:00Z	B02	291	222.8	28.357	3444.5
2016-07-15T19:20:00Z	B02	291	222.8	28.258	2583.4
2016-07-15T19:25:00Z	B02	291	222.8	28.258	1205.6
2016-07-15T19:30:00Z	B02	291	222.8	28.159	710.4
2016-07-15T19:35:00Z	B02	291	222.8	28.06	882.6
2016-07-15T19:40:00Z	B02	291	222.8	28.06	904.2
2016-07-15T19:45:00Z	B02	291	222.8	28.06	775
2016-07-15T19:50:00Z	B02	291	222.8	27.961	602.8
2016-07-15T19:55:00Z	B02	291	222.8	27.961	516.7
2016-07-15T20:00:00Z	B02	291	222.8	27.862	527.4
2016-07-15T20:05:00Z	B02	291	222.8	27.764	269.1
2016-07-15T20:10:00Z	B02	291	222.8	27.764	150.7
2016-07-15T20:15:00Z	B02	291	222.8	27.665	107.6
2016-07-15T20:20:00Z	B02	291	222.8	27.567	75.3
2016-07-15T20:25:00Z	B02	291	222.8	27.567	118.4
2016-07-15T20:30:00Z	B02	291	222.8	27.468	150.7
2016-07-15T20:35:00Z	B02	291	222.8	27.468	172.2
2016-07-15T20:40:00Z	B02	291	222.8	27.37	118.4
2016-07-15T20:45:00Z	B02	291	222.8	27.272	64.6
2016-07-15T20:50:00Z	B02	291	222.8	27.272	32.3
2016-07-15T20:55:00Z	B02	291	222.8	27.173	21.5
2016-07-15T21:00:00Z	B02	291	222.8	27.173	10.8
2016-07-15T21:05:00Z	B02	291	222.8	27.075	0
2016-07-15T21:10:00Z	B02	291	222.8	27.075	0
2016-07-15T21:15:00Z	B02	291	222.8	26.977	0
2016-07-15T21:20:00Z	B02	291	222.8	26.977	0
2016-07-15T21:25:00Z	B02	291	222.8	26.879	0
2016-07-15T21:30:00Z	B02	291	222.8	26.879	0
2016-07-15T21:35:00Z	B02	291	222.8	26.781	0
2016-07-15T21:40:00Z	B02	291	222.8	26.781	0
2016-07-15T21:45:00Z	B02	291	222.8	26.683	0
2016-07-15T21:50:00Z	B02	291	222.8	26.683	0
2016-07-15T21:55:00Z	B02	291	222.8	26.683	0
2016-07-15T22:00:00Z	B02	291	222.8	26.585	0
2016-07-15T22:05:00Z	B02	291	222.8	26.585	0
2016-07-15T22:10:00Z	B02	291	222.8	26.488	0
2016-07-15T22:15:00Z	B02	291	222.8	26.488	0
2016-07-15T22:20:00Z	B02	291	222.8	26.39	0
2016-07-15T22:25:00Z	B02	291	222.8	26.292	0
2016-07-15T22:30:00Z	B02	291	222.8	26.292	0
2016-07-15T22:35:00Z	B02	291	222.8	26.195	0
2016-07-15T22:40:00Z	B02	291	222.8	26.097	0
2016-07-15T22:45:00Z	B02	291	222.8	26.097	0
2016-07-15T22:50:00Z	B02	291	222.8	26	0
2016-07-15T22:55:00Z	B02	291	222.8	26	0
2016-07-15T23:00:00Z	B02	291	222.8	25.902	0
2016-07-15T23:05:00Z	B02	291	222.8	25.805	0
2016-07-15T23:10:00Z	B02	291	222.8	25.805	0
2016-07-15T23:15:00Z	B02	291	222.8	25.805	0
2016-07-15T23:20:00Z	B02	291	222.8	25.708	0
2016-07-15T23:25:00Z	B02	291	222.8	25.61	0
2016-07-15T23:30:00Z	B02	291	222.8	25.61	0
2016-07-15T23:35:00Z	B02	291	222.8	25.513	0
2016-07-15T23:40:00Z	B02	291	222.8	25.513	0
2016-07-15T23:45:00Z	B02	291	222.8	25.416	0
2016-07-15T23:50:00Z	B02	291	222.8	25.416	0
2016-07-15T23:55:00Z	B02	291	222.8	25.319	0
2016-07-16T00:00:00Z	B02	291	222.8	25.319	0
2016-07-16T00:05:00Z	B02	291	222.8	25.222	0
2016-07-16T00:10:00Z	B02	291	222.8	25.222	0
2016-07-16T00:15:00Z	B02	291	222.8	25.125	0
2016-07-16T00:20:00Z	B02	291	222.8	25.125	0
2016-07-16T00:25:00Z	B02	291	222.8	25.028	0
2016-07-16T00:30:00Z	B02	291	222.8	25.028	0
2016-07-16T00:35:00Z	B02	291	222.8	24.931	0
2016-07-16T00:40:00Z	B02	291	222.8	24.931	0
2016-07-16T00:45:00Z	B02	291	222.8	24.835	0
2016-07-16T00:50:00Z	B02	291	222.8	24.835	0
2016-07-16T00:55:00Z	B02	291	222.8	24.738	0
2016-07-16T01:00:00Z	B02	291	222.8	24.738	0
2016-07-16T01:05:00Z	B02	291	222.8	24.738	0
2016-07-16T01:10:00Z	B02	291	222.8	24.641	0
2016-07-16T01:15:00Z	B02	291	222.8	24.545	0
2016-07-16T01:20:00Z	B02	291	222.8	24.545	0
2016-07-16T01:25:00Z	B02	291	222.8	24.545	0
2016-07-16T01:30:00Z	B02	291	222.8	24.448	0
2016-07-16T01:35:00Z	B02	291	222.8	24.448	0
2016-07-16T01:40:00Z	B02	291	222.8	24.351	0
2016-07-16T01:45:00Z	B02	291	222.8	24.351	0
2016-07-16T01:50:00Z	B02	291	222.8	24.255	0
2016-07-16T01:55:00Z	B02	291	222.8	24.255	0
2016-07-16T02:00:00Z	B02	291	222.8	24.158	0
2016-07-16T02:05:00Z	B02	291	222.8	24.158	0
2016-07-16T02:10:00Z	B02	291	222.8	24.158	0
2016-07-16T02:15:00Z	B02	291	222.8	24.062	0
2016-07-16T02:20:00Z	B02	291	222.8	24.062	0
2016-07-16T02:25:00Z	B02	291	222.8	23.966	0
2016-07-16T02:30:00Z	B02	291	222.8	23.966	0
2016-07-16T02:35:00Z	B02	291	222.8	23.869	0
2016-07-16T02:40:00Z	B02	291	222.8	23.869	0
2016-07-16T02:45:00Z	B02	291	222.8	23.869	0
2016-07-16T02:50:00Z	B02	291	222.8	23.773	0
2016-07-16T02:55:00Z	B02	291	222.8	23.773	0
2016-07-16T03:00:00Z	B02	291	222.8	23.677	0
2016-07-16T03:05:00Z	B02	291	222.8	23.677	0
2016-07-16T03:10:00Z	B02	291	222.8	23.677	0
2016-07-16T03:15:00Z	B02	291	222.8	23.581	0
2016-07-16T03:20:00Z	B02	291	222.8	23.581	0
2016-07-16T03:25:00Z	B02	291	222.8	23.484	0
2016-07-16T03:30:00Z	B02	291	222.8	23.484	0
2016-07-16T03:35:00Z	B02	291	222.8	23.388	0
2016-07-16T03:40:00Z	B02	291	222.8	23.388	0
2016-07-16T03:45:00Z	B02	291	222.8	23.388	0
2016-07-16T03:50:00Z	B02	291	222.8	23.292	0
2016-07-16T03:55:00Z	B02	291	222.8	23.292	0
2016-07-16T04:00:00Z	B02	291	222.8	23.196	0
2016-07-16T04:05:00Z	B02	291	222.8	23.196	0
2016-07-16T04:10:00Z	B02	291	222.8	23.1	0
2016-07-16T04:15:00Z	B02	291	222.8	23.1	0
2016-07-16T04:20:00Z	B02	291	222.8	23.004	0
2016-07-16T04:25:00Z	B02	291	222.8	23.004	0
2016-07-16T04:30:00Z	B02	291	222.8	23.004	0
2016-07-16T04:35:00Z	B02	291	222.8	22.908	0
2016-07-16T04:40:00Z	B02	291	222.8	22.812	0
2016-07-16T04:45:00Z	B02	291	222.8	22.812	0
2016-07-16T04:50:00Z	B02	291	222.8	22.717	0
2016-07-16T04:55:00Z	B02	291	222.8	22.717	0
2016-07-16T05:00:00Z	B02	291	222.8	22.717	0
2016-07-16T05:05:00Z	B02	291	222.8	22.621	0
2016-07-16T05:10:00Z	B02	291	222.8	22.621	0
2016-07-16T05:15:00Z	B02	291	222.8	22.525	10.8
2016-07-16T05:20:00Z	B02	291	222.8	22.525	32.3
2016-07-16T05:25:00Z	B02	291	222.8	22.525	64.6
2016-07-16T05:30:00Z	B02	291	222.8	22.429	96.9
2016-07-16T05:35:00Z	B02	291	222.8	22.429	139.9
2016-07-16T05:40:00Z	B02	291	222.8	22.333	215.3
2016-07-16T05:45:00Z	B02	291	222.8	22.333	290.6
2016-07-16T05:50:00Z	B02	291	222.8	22.333	376.7
2016-07-16T05:55:00Z	B02	291	222.8	22.238	473.6
2016-07-16T06:00:00Z	B02	291	222.8	22.238	527.4
2016-07-16T06:05:00Z	B02	291	222.8	22.238	624.3
2016-07-16T06:10:00Z	B02	291	222.8	22.142	667.4
2016-07-16T06:15:00Z	B02	291	222.8	22.142	602.8
2016-07-16T06:20:00Z	B02	291	222.8	22.142	581.3
2016-07-16T06:25:00Z	B02	291	222.8	22.046	613.5
2016-07-16T06:30:00Z	B02	291	222.8	22.046	731.9
2016-07-16T06:35:00Z	B02	291	222.8	22.046	807.3
2016-07-16T06:40:00Z	B02	291	222.8	21.951	925.7
2016-07-16T06:45:00Z	B02	291	222.8	21.951	1022.6
2016-07-16T06:50:00Z	B02	291	222.8	21.855	1184
2016-07-16T06:55:00Z	B02	291	222.8	21.855	1087.2
2016-07-16T07:00:00Z	B02	291	222.8	21.855	1011.8
2016-07-16T07:05:00Z	B02	291	222.8	21.855	1722.2
2016-07-16T07:10:00Z	B02	291	222.8	21.855	1270.1
2016-07-16T07:15:00Z	B02	291	222.8	21.76	1463.9
2016-07-16T07:20:00Z	B02	291	222.8	21.76	1980.6
2016-07-16T07:25:00Z	B02	291	222.8	21.76	2927.8
2016-07-16T07:30:00Z	B02	291	222.8	21.76	3616.7
2016-07-16T07:35:00Z	B02	291	222.8	21.76	3961.1
2016-07-16T07:40:00Z	B02	291	222.8	21.76	3961.1
2016-07-16T07:45:00Z	B02	291	222.8	21.76	4133.4
2016-07-16T07:50:00Z	B02	291	222.8	21.76	4305.6
2016-07-16T07:55:00Z	B02	291	222.8	21.76	4305.6
2016-07-16T08:00:00Z	B02	291	222.8	21.855	4650
2016-07-16T08:05:00Z	B02	291	222.8	21.855	4822.3
2016-07-16T08:10:00Z	B02	291	222.8	21.855	4994.5
2016-07-16T08:15:00Z	B02	291	222.8	21.855	4994.5
2016-07-16T08:20:00Z	B02	291	222.8	21.951	5338.9
2016-07-16T08:25:00Z	B02	291	222.8	21.951	5511.1
2016-07-16T08:30:00Z	B02	291	222.8	21.951	5166.7
2016-07-16T08:35:00Z	B02	291	222.8	22.046	7233.4
2016-07-16T08:40:00Z	B02	291	222.8	22.046	6200
2016-07-16T08:45:00Z	B02	291	222.8	22.142	8266.7
2016-07-16T08:50:00Z	B02	291	222.8	22.238	8611.2
2016-07-16T08:55:00Z	B02	291	222.8	22.333	11022.3
2016-07-16T09:00:00Z	B02	291	222.8	22.333	13777.9
2016-07-16T09:05:00Z	B02	291	222.8	22.429	14466.8
2016-07-16T09:10:00Z	B02	291	222.8	22.525	16533.4
2016-07-16T09:15:00Z	B02	291	222.8	22.621	15155.7
2016-07-16T09:20:00Z	B02	291	222.8	22.717	11022.3
2016-07-16T09:25:00Z	B02	291	222.8	22.812	30311.3
2016-07-16T09:30:00Z	B02	291	222.8	22.908	34444.7
2016-07-16T09:35:00Z	B02	291	222.8	23.004	30311.3
2016-07-16T09:40:00Z	B02	291	222.8	23.004	19289
2016-07-16T09:45:00Z	B02	291	222.8	23.1	22044.6
2016-07-16T09:50:00Z	B02	291	222.8	23.196	19977.9
2016-07-16T09:55:00Z	B02	291	222.8	23.292	16533.4
2016-07-16T10:00:00Z	B02	291	222.8	23.388	12400.1
2016-07-16T10:05:00Z	B02	291	222.8	23.484	13089
2016-07-16T10:10:00Z	B02	291	222.8	23.581	18600.1
2016-07-16T10:15:00Z	B02	291	222.8	23.677	26178
2016-07-16T10:20:00Z	B02	291	222.8	23.869	16533.4
2016-07-16T10:25:00Z	B02	291	222.8	23.966	16533.4
2016-07-16T10:30:00Z	B02	291	222.8	24.062	37200.2
2016-07-16T10:35:00Z	B02	291	222.8	24.158	34444.7
2016-07-16T10:40:00Z	B02	291	222.8	24.255	35822.5
2016-07-16T10:45:00Z	B02	291	222.8	24.351	20666.8
2016-07-16T10:50:00Z	B02	291	222.8	24.448	27555.7
2016-07-16T10:55:00Z	B02	291	222.8	24.545	24800.2
2016-07-16T11:00:00Z	B02	291	222.8	24.641	38578
2016-07-16T11:05:00Z	B02	291	222.8	24.738	44089.2
2016-07-16T11:10:00Z	B02	291	222.8	24.835	37200.2
2016-07-16T11:15:00Z	B02	291	222.8	25.028	33066.9
2016-07-16T11:20:00Z	B02	291	222.8	25.125	31689.1
2016-07-16T11:25:00Z	B02	291	222.8	25.222	39955.8
2016-07-16T11:30:00Z	B02	291	222.8	25.416	35822.5
2016-07-16T11:35:00Z	B02	291	222.8	25.61	52355.9
2016-07-16T11:40:00Z	B02	291	222.8	25.61	74400.5
2016-07-16T11:45:00Z	B02	291	222.8	25.805	52355.9
2016-07-16T11:50:00Z	B02	291	222.8	25.708	13089
2016-07-16T11:55:00Z	B02	291	222.8	26	27555.7
2016-07-16T12:00:00Z	B02	291	222.8	25.902	55111.5
2016-07-16T12:05:00Z	B02	291	222.8	26.292	52355.9
2016-07-16T12:10:00Z	B02	291	222.8	26.292	42711.4
2016-07-16T12:15:00Z	B02	291	222.8	26.292	44089.2
2016-07-16T12:20:00Z	B02	291	222.8	26.39	28933.5
2016-07-16T12:25:00Z	B02	291	222.8	26.195	17222.3
2016-07-16T12:30:00Z	B02	291	222.8	26.195	13777.9
2016-07-16T12:35:00Z	B02	291	222.8	26.195	10333.4
2016-07-16T12:40:00Z	B02	291	222.8	26.097	9300.1
2016-07-16T12:45:00Z	B02	291	222.8	26.097	8266.7
2016-07-16T12:50:00Z	B02	291	222.8	26.097	8266.7
2016-07-16T12:55:00Z	B02	291	222.8	26.097	8611.2
2016-07-16T13:00:00Z	B02	291	222.8	26.097	10333.4
2016-07-16T13:05:00Z	B02	291	222.8	26.195	12400.1
2016-07-16T13:10:00Z	B02	291	222.8	26.292	17911.2
2016-07-16T13:15:00Z	B02	291	222.8	26.39	16533.4
2016-07-16T13:20:00Z	B02	291	222.8	26.39	19977.9
2016-07-16T13:25:00Z	B02	291	222.8	26.488	17911.2
2016-07-16T13:30:00Z	B02	291	222.8	26.39	17222.3
2016-07-16T13:35:00Z	B02	291	222.8	26.585	22044.6
2016-07-16T13:40:00Z	B02	291	222.8	26.683	22044.6
2016-07-16T13:45:00Z	B02	291	222.8	26.683	22044.6
2016-07-16T13:50:00Z	B02	291	222.8	26.781	20666.8
2016-07-16T13:55:00Z	B02	291	222.8	26.781	16533.4
2016-07-16T14:00:00Z	B02	291	222.8	26.781	19977.9
2016-07-16T14:05:00Z	B02	291	222.8	26.879	16533.4
2016-07-16T14:10:00Z	B02	291	222.8	26.879	20666.8
2016-07-16T14:15:00Z	B02	291	222.8	26.977	19289
2016-07-16T14:20:00Z	B02	291	222.8	26.879	16533.4
2016-07-16T14:25:00Z	B02	291	222.8	26.879	15155.7
2016-07-16T14:30:00Z	B02	291	222.8	26.879	16533.4
2016-07-16T14:35:00Z	B02	291	222.8	26.977	15844.5
2016-07-16T14:40:00Z	B02	291	222.8	26.977	12400.1
2016-07-16T14:45:00Z	B02	291	222.8	26.977	12400.1
2016-07-16T14:50:00Z	B02	291	222.8	26.977	11711.2
2016-07-16T14:55:00Z	B02	291	222.8	26.977	13089
2016-07-16T15:00:00Z	B02	291	222.8	27.075	15155.7
2016-07-16T15:05:00Z	B02	291	222.8	27.075	18600.1
2016-07-16T15:10:00Z	B02	291	222.8	27.173	18600.1
2016-07-16T15:15:00Z	B02	291	222.8	27.272	16533.4
2016-07-16T15:20:00Z	B02	291	222.8	27.173	15155.7
2016-07-16T15:25:00Z	B02	291	222.8	27.272	16533.4
2016-07-16T15:30:00Z	B02	291	222.8	27.272	16533.4
2016-07-16T15:35:00Z	B02	291	222.8	27.37	18600.1
2016-07-16T15:40:00Z	B02	291	222.8	27.37	15844.5
2016-07-16T15:45:00Z	B02	291	222.8	27.37	14466.8
2016-07-16T15:50:00Z	B02	291	222.8	27.272	11711.2
2016-07-16T15:55:00Z	B02	291	222.8	27.37	14466.8
2016-07-16T16:00:00Z	B02	291	222.8	27.37	14466.8
2016-07-16T16:05:00Z	B02	291	222.8	27.37	12400.1
2016-07-16T16:10:00Z	B02	291	222.8	27.37	10677.8
2016-07-16T16:15:00Z	B02	291	222.8	27.272	7577.8
2016-07-16T16:20:00Z	B02	291	222.8	27.272	7233.4
2016-07-16T16:25:00Z	B02	291	222.8	27.272	6544.5
2016-07-16T16:30:00Z	B02	291	222.8	27.272	6200
2016-07-16T16:35:00Z	B02	291	222.8	27.272	4994.5
2016-07-16T16:40:00Z	B02	291	222.8	27.173	4133.4
2016-07-16T16:45:00Z	B02	291	222.8	27.173	3788.9
2016-07-16T16:50:00Z	B02	291	222.8	27.173	3788.9
2016-07-16T16:55:00Z	B02	291	222.8	27.075	4133.4
2016-07-16T17:00:00Z	B02	291	222.8	27.075	4133.4
2016-07-16T17:05:00Z	B02	291	222.8	27.075	4822.3
2016-07-16T17:10:00Z	B02	291	222.8	27.075	3788.9
2016-07-16T17:15:00Z	B02	291	222.8	27.075	3272.2
2016-07-16T17:20:00Z	B02	291	222.8	26.977	2669.5
2016-07-16T17:25:00Z	B02	291	222.8	26.977	2497.2
2016-07-16T17:30:00Z	B02	291	222.8	26.977	2669.5
2016-07-16T17:35:00Z	B02	291	222.8	26.879	2755.6
2016-07-16T17:40:00Z	B02	291	222.8	26.879	2927.8
2016-07-16T17:45:00Z	B02	291	222.8	26.879	3272.2
2016-07-16T17:50:00Z	B02	291	222.8	26.879	3616.7
2016-07-16T17:55:00Z	B02	291	222.8	26.879	3616.7
2016-07-16T18:00:00Z	B02	291	222.8	26.879	3788.9
2016-07-16T18:05:00Z	B02	291	222.8	26.879	3788.9
2016-07-16T18:10:00Z	B02	291	222.8	26.781	3616.7
2016-07-16T18:15:00Z	B02	291	222.8	26.781	3616.7
2016-07-16T18:20:00Z	B02	291	222.8	26.781	3788.9
2016-07-16T18:25:00Z	B02	291	222.8	26.781	3444.5
2016-07-16T18:30:00Z	B02	291	222.8	26.683	3444.5
2016-07-16T18:35:00Z	B02	291	222.8	26.683	3616.7
2016-07-16T18:40:00Z	B02	291	222.8	26.683	4305.6
2016-07-16T18:45:00Z	B02	291	222.8	26.683	4650
2016-07-16T18:50:00Z	B02	291	222.8	26.683	4650
2016-07-16T18:55:00Z	B02	291	222.8	26.585	3961.1
2016-07-16T19:00:00Z	B02	291	222.8	26.585	3444.5
2016-07-16T19:05:00Z	B02	291	222.8	26.585	3444.5
2016-07-16T19:10:00Z	B02	291	222.8	26.585	2927.8
2016-07-16T19:15:00Z	B02	291	222.8	26.488	2755.6
2016-07-16T19:20:00Z	B02	291	222.8	26.488	2411.1
2016-07-16T19:25:00Z	B02	291	222.8	26.488	2238.9
2016-07-16T19:30:00Z	B02	291	222.8	26.39	1980.6
2016-07-16T19:35:00Z	B02	291	222.8	26.39	1980.6
2016-07-16T19:40:00Z	B02	291	222.8	26.39	1894.5
2016-07-16T19:45:00Z	B02	291	222.8	26.292	1636.1
2016-07-16T19:50:00Z	B02	291	222.8	26.292	1463.9
2016-07-16T19:55:00Z	B02	291	222.8	26.292	1463.9
2016-07-16T20:00:00Z	B02	291	222.8	26.292	1054.9
2016-07-16T20:05:00Z	B02	291	222.8	26.195	914.9
2016-07-16T20:10:00Z	B02	291	222.8	26.195	861.1
2016-07-16T20:15:00Z	B02	291	222.8	26.097	742.7
2016-07-16T20:20:00Z	B02	291	222.8	26.097	430.6
2016-07-16T20:25:00Z	B02	291	222.8	26	333.7
2016-07-16T20:30:00Z	B02	291	222.8	26	312.2
2016-07-16T20:35:00Z	B02	291	222.8	26	236.8
2016-07-16T20:40:00Z	B02	291	222.8	25.902	53.8
2016-07-16T20:45:00Z	B02	291	222.8	25.902	129.2
2016-07-16T20:50:00Z	B02	291	222.8	25.902	86.1
2016-07-16T20:55:00Z	B02	291	222.8	25.805	43.1
2016-07-16T21:00:00Z	B02	291	222.8	25.805	21.5
2016-07-16T21:05:00Z	B02	291	222.8	25.708	0
2016-07-16T21:10:00Z	B02	291	222.8	25.708	0
2016-07-16T21:15:00Z	B02	291	222.8	25.61	0
2016-07-16T21:20:00Z	B02	291	222.8	25.61	0
2016-07-16T21:25:00Z	B02	291	222.8	25.513	0
2016-07-16T21:30:00Z	B02	291	222.8	25.513	0
2016-07-16T21:35:00Z	B02	291	222.8	25.513	0
2016-07-16T21:40:00Z	B02	291	222.8	25.416	0
2016-07-16T21:45:00Z	B02	291	222.8	25.416	0
2016-07-16T21:50:00Z	B02	291	222.8	25.416	0
2016-07-16T21:55:00Z	B02	291	222.8	25.319	0
2016-07-16T22:00:00Z	B02	291	222.8	25.319	0
2016-07-16T22:05:00Z	B02	291	222.8	25.319	0
2016-07-16T22:10:00Z	B02	291	222.8	25.222	0
2016-07-16T22:15:00Z	B02	291	222.8	25.222	0
2016-07-16T22:20:00Z	B02	291	222.8	25.222	0
2016-07-16T22:25:00Z	B02	291	222.8	25.125	0
2016-07-16T22:30:00Z	B02	291	222.8	25.125	0
2016-07-16T22:35:00Z	B02	291	222.8	25.125	0
2016-07-16T22:40:00Z	B02	291	222.8	25.125	0
2016-07-16T22:45:00Z	B02	291	222.8	25.028	0
2016-07-16T22:50:00Z	B02	291	222.8	25.028	0
2016-07-16T22:55:00Z	B02	291	222.8	24.931	0
2016-07-16T23:00:00Z	B02	291	222.8	24.931	0
2016-07-16T23:05:00Z	B02	291	222.8	24.931	0
2016-07-16T23:10:00Z	B02	291	222.8	24.931	0
2016-07-16T23:15:00Z	B02	291	222.8	24.835	0
2016-07-16T23:20:00Z	B02	291	222.8	24.835	0
2016-07-16T23:25:00Z	B02	291	222.8	24.835	0
2016-07-16T23:30:00Z	B02	291	222.8	24.738	0
2016-07-16T23:35:00Z	B02	291	222.8	24.738	0
2016-07-16T23:40:00Z	B02	291	222.8	24.738	0
2016-07-16T23:45:00Z	B02	291	222.8	24.641	0
2016-07-16T23:50:00Z	B02	291	222.8	24.641	0
2016-07-16T23:55:00Z	B02	291	222.8	24.641	0
2016-07-17T00:00:00Z	B02	291	222.8	24.641	0
2016-07-17T00:05:00Z	B02	291	222.8	24.545	0
2016-07-17T00:10:00Z	B02	291	222.8	24.545	0
2016-07-17T00:15:00Z	B02	291	222.8	24.545	0
2016-07-17T00:20:00Z	B02	291	222.8	24.545	0
2016-07-17T00:25:00Z	B02	291	222.8	24.448	0
2016-07-17T00:30:00Z	B02	291	222.8	24.448	0
2016-07-17T00:35:00Z	B02	291	222.8	24.448	0
2016-07-17T00:40:00Z	B02	291	222.8	24.351	0
2016-07-17T00:45:00Z	B02	291	222.8	24.351	0
2016-07-17T00:50:00Z	B02	291	222.8	24.351	0
2016-07-17T00:55:00Z	B02	291	222.8	24.351	0
2016-07-17T01:00:00Z	B02	291	222.8	24.255	0
2016-07-17T01:05:00Z	B02	291	222.8	24.255	0
2016-07-17T01:10:00Z	B02	291	222.8	24.255	0
2016-07-17T01:15:00Z	B02	291	222.8	24.255	0
2016-07-17T01:20:00Z	B02	291	222.8	24.158	0
2016-07-17T01:25:00Z	B02	291	222.8	24.158	0
2016-07-17T01:30:00Z	B02	291	222.8	24.158	0
2016-07-17T01:35:00Z	B02	291	222.8	24.158	0
2016-07-17T01:40:00Z	B02	291	222.8	24.062	0
2016-07-17T01:45:00Z	B02	291	222.8	24.062	0
2016-07-17T01:50:00Z	B02	291	222.8	24.062	0
2016-07-17T01:55:00Z	B02	291	222.8	24.062	0
2016-07-17T02:00:00Z	B02	291	222.8	23.966	0
2016-07-17T02:05:00Z	B02	291	222.8	23.966	0
2016-07-17T02:10:00Z	B02	291	222.8	23.966	0
2016-07-17T02:15:00Z	B02	291	222.8	23.869	0
2016-07-17T02:20:00Z	B02	291	222.8	23.869	0
2016-07-17T02:25:00Z	B02	291	222.8	23.869	0
2016-07-17T02:30:00Z	B02	291	222.8	23.869	0
2016-07-17T02:35:00Z	B02	291	222.8	23.773	0
2016-07-17T02:40:00Z	B02	291	222.8	23.773	0
2016-07-17T02:45:00Z	B02	291	222.8	23.773	0
2016-07-17T02:50:00Z	B02	291	222.8	23.773	0
2016-07-17T02:55:00Z	B02	291	222.8	23.677	0
2016-07-17T03:00:00Z	B02	291	222.8	23.677	0
2016-07-17T03:05:00Z	B02	291	222.8	23.677	0
2016-07-17T03:10:00Z	B02	291	222.8	23.677	0
2016-07-17T03:15:00Z	B02	291	222.8	23.581	0
2016-07-17T03:20:00Z	B02	291	222.8	23.581	0
2016-07-17T03:25:00Z	B02	291	222.8	23.581	0
2016-07-17T03:30:00Z	B02	291	222.8	23.581	0
2016-07-17T03:35:00Z	B02	291	222.8	23.484	0
2016-07-17T03:40:00Z	B02	291	222.8	23.484	0
2016-07-17T03:45:00Z	B02	291	222.8	23.484	0
2016-07-17T03:50:00Z	B02	291	222.8	23.484	0
2016-07-17T03:55:00Z	B02	291	222.8	23.484	0
2016-07-17T04:00:00Z	B02	291	222.8	23.388	0
2016-07-17T04:05:00Z	B02	291	222.8	23.388	0
2016-07-17T04:10:00Z	B02	291	222.8	23.388	0
2016-07-17T04:15:00Z	B02	291	222.8	23.388	0
2016-07-17T04:20:00Z	B02	291	222.8	23.292	0
2016-07-17T04:25:00Z	B02	291	222.8	23.292	0
2016-07-17T04:30:00Z	B02	291	222.8	23.292	0
2016-07-17T04:35:00Z	B02	291	222.8	23.292	0
2016-07-17T04:40:00Z	B02	291	222.8	23.196	0
2016-07-17T04:45:00Z	B02	291	222.8	23.196	0
2016-07-17T04:50:00Z	B02	291	222.8	23.196	0
2016-07-17T04:55:00Z	B02	291	222.8	23.196	0
2016-07-17T05:00:00Z	B02	291	222.8	23.1	0
2016-07-17T05:05:00Z	B02	291	222.8	23.1	0
2016-07-17T05:10:00Z	B02	291	222.8	23.1	0
2016-07-17T05:15:00Z	B02	291	222.8	23.1	0
2016-07-17T05:20:00Z	B02	291	222.8	23.1	10.8
2016-07-17T05:25:00Z	B02	291	222.8	23.004	32.3
2016-07-17T05:30:00Z	B02	291	222.8	23.004	64.6
2016-07-17T05:35:00Z	B02	291	222.8	23.004	107.6
2016-07-17T05:40:00Z	B02	291	222.8	23.004	150.7
2016-07-17T05:45:00Z	B02	291	222.8	23.004	193.8
2016-07-17T05:50:00Z	B02	291	222.8	22.908	290.6
2016-07-17T05:55:00Z	B02	291	222.8	22.908	387.5
2016-07-17T06:00:00Z	B02	291	222.8	22.908	473.6
2016-07-17T06:05:00Z	B02	291	222.8	22.908	624.3
2016-07-17T06:10:00Z	B02	291	222.8	22.812	764.2
2016-07-17T06:15:00Z	B02	291	222.8	22.812	753.5
2016-07-17T06:20:00Z	B02	291	222.8	22.812	785.8
2016-07-17T06:25:00Z	B02	291	222.8	22.812	753.5
2016-07-17T06:30:00Z	B02	291	222.8	22.812	731.9
2016-07-17T06:35:00Z	B02	291	222.8	22.717	796.5
2016-07-17T06:40:00Z	B02	291	222.8	22.717	828.8
2016-07-17T06:45:00Z	B02	291	222.8	22.717	893.4
2016-07-17T06:50:00Z	B02	291	222.8	22.717	1033.3
2016-07-17T06:55:00Z	B02	291	222.8	22.621	1141
2016-07-17T07:00:00Z	B02	291	222.8	22.621	1463.9
2016-07-17T07:05:00Z	B02	291	222.8	22.621	1636.1
2016-07-17T07:10:00Z	B02	291	222.8	22.621	1248.6
2016-07-17T07:15:00Z	B02	291	222.8	22.621	1377.8
2016-07-17T07:20:00Z	B02	291	222.8	22.525	1808.3
2016-07-17T07:25:00Z	B02	291	222.8	22.525	2755.6
2016-07-17T07:30:00Z	B02	291	222.8	22.621	3444.5
2016-07-17T07:35:00Z	B02	291	222.8	22.621	3616.7
2016-07-17T07:40:00Z	B02	291	222.8	22.621	3788.9
2016-07-17T07:45:00Z	B02	291	222.8	22.621	3961.1
2016-07-17T07:50:00Z	B02	291	222.8	22.621	4133.4
2016-07-17T07:55:00Z	B02	291	222.8	22.621	4305.6
2016-07-17T08:00:00Z	B02	291	222.8	22.621	4477.8
2016-07-17T08:05:00Z	B02	291	222.8	22.621	4477.8
2016-07-17T08:10:00Z	B02	291	222.8	22.717	4650
2016-07-17T08:15:00Z	B02	291	222.8	22.717	4822.3
2016-07-17T08:20:00Z	B02	291	222.8	22.812	5166.7
2016-07-17T08:25:00Z	B02	291	222.8	22.812	5166.7
2016-07-17T08:30:00Z	B02	291	222.8	22.908	5338.9
2016-07-17T08:35:00Z	B02	291	222.8	22.908	6544.5
2016-07-17T08:40:00Z	B02	291	222.8	22.908	5511.1
2016-07-17T08:45:00Z	B02	291	222.8	23.004	6200
2016-07-17T08:50:00Z	B02	291	222.8	23.1	6200
2016-07-17T08:55:00Z	B02	291	222.8	23.1	7233.4
2016-07-17T09:00:00Z	B02	291	222.8	23.196	6544.5
2016-07-17T09:05:00Z	B02	291	222.8	23.292	7233.4
2016-07-17T09:10:00Z	B02	291	222.8	23.292	7577.8
2016-07-17T09:15:00Z	B02	291	222.8	23.388	7577.8
2016-07-17T09:20:00Z	B02	291	222.8	23.484	8266.7
2016-07-17T09:25:00Z	B02	291	222.8	23.581	8266.7
2016-07-17T09:30:00Z	B02	291	222.8	23.677	8266.7
2016-07-17T09:35:00Z	B02	291	222.8	23.773	9300.1
2016-07-17T09:40:00Z	B02	291	222.8	23.773	9644.5
2016-07-17T09:45:00Z	B02	291	222.8	23.869	11711.2
2016-07-17T09:50:00Z	B02	291	222.8	23.966	9644.5
2016-07-17T09:55:00Z	B02	291	222.8	24.062	10677.8
2016-07-17T10:00:00Z	B02	291	222.8	24.158	15844.5
2016-07-17T10:05:00Z	B02	291	222.8	24.255	15155.7
2016-07-17T10:10:00Z	B02	291	222.8	24.351	12400.1
2016-07-17T10:15:00Z	B02	291	222.8	24.448	13089
2016-07-17T10:20:00Z	B02	291	222.8	24.545	19289
2016-07-17T10:25:00Z	B02	291	222.8	24.738	42711.4
2016-07-17T10:30:00Z	B02	291	222.8	24.931	26178
2016-07-17T10:35:00Z	B02	291	222.8	25.222	19289
2016-07-17T10:40:00Z	B02	291	222.8	25.319	23422.4
2016-07-17T10:45:00Z	B02	291	222.8	25.416	28933.5
2016-07-17T10:50:00Z	B02	291	222.8	25.513	46844.8
2016-07-17T10:55:00Z	B02	291	222.8	25.708	23422.4
2016-07-17T11:00:00Z	B02	291	222.8	25.61	22044.6
2016-07-17T11:05:00Z	B02	291	222.8	25.805	38578
2016-07-17T11:10:00Z	B02	291	222.8	25.902	19977.9
2016-07-17T11:15:00Z	B02	291	222.8	26.097	44089.2
2016-07-17T11:20:00Z	B02	291	222.8	26.195	33066.9
2016-07-17T11:25:00Z	B02	291	222.8	26.39	66133.8
2016-07-17T11:30:00Z	B02	291	222.8	26.488	44089.2
2016-07-17T11:35:00Z	B02	291	222.8	26.683	46844.8
2016-07-17T11:40:00Z	B02	291	222.8	26.585	4994.5
2016-07-17T11:45:00Z	B02	291	222.8	26.781	20666.8
2016-07-17T11:50:00Z	B02	291	222.8	26.977	74400.5
2016-07-17T11:55:00Z	B02	291	222.8	27.075	34444.7
2016-07-17T12:00:00Z	B02	291	222.8	27.173	49600.3
2016-07-17T12:05:00Z	B02	291	222.8	27.37	46844.8
2016-07-17T12:10:00Z	B02	291	222.8	27.37	55111.5
2016-07-17T12:15:00Z	B02	291	222.8	27.468	41333.6
2016-07-17T12:20:00Z	B02	291	222.8	27.567	66133.8
2016-07-17T12:25:00Z	B02	291	222.8	27.665	52355.9
2016-07-17T12:30:00Z	B02	291	222.8	27.862	39955.8
2016-07-17T12:35:00Z	B02	291	222.8	27.961	23422.4
2016-07-17T12:40:00Z	B02	291	222.8	27.862	35822.5
2016-07-17T12:45:00Z	B02	291	222.8	28.159	44089.2
2016-07-17T12:50:00Z	B02	291	222.8	28.258	33066.9
2016-07-17T12:55:00Z	B02	291	222.8	28.456	52355.9
2016-07-17T13:00:00Z	B02	291	222.8	28.555	21355.7
2016-07-17T13:05:00Z	B02	291	222.8	28.655	71644.9
2016-07-17T13:10:00Z	B02	291	222.8	28.853	27555.7
2016-07-17T13:15:00Z	B02	291	222.8	28.853	63378.2
2016-07-17T13:20:00Z	B02	291	222.8	29.053	49600.3
2016-07-17T13:25:00Z	B02	291	222.8	29.053	44089.2
2016-07-17T13:30:00Z	B02	291	222.8	29.252	66133.8
2016-07-17T13:35:00Z	B02	291	222.8	29.352	63378.2
2016-07-17T13:40:00Z	B02	291	222.8	29.452	66133.8
2016-07-17T13:45:00Z	B02	291	222.8	28.953	8266.7
2016-07-17T13:50:00Z	B02	291	222.8	29.452	68889.3
2016-07-17T13:55:00Z	B02	291	222.8	29.053	7577.8
2016-07-17T14:00:00Z	B02	291	222.8	29.252	55111.5
2016-07-17T14:05:00Z	B02	291	222.8	29.652	60622.6
2016-07-17T14:10:00Z	B02	291	222.8	29.752	26178
2016-07-17T14:15:00Z	B02	291	222.8	29.953	63378.2
2016-07-17T14:20:00Z	B02	291	222.8	30.054	26178
2016-07-17T14:25:00Z	B02	291	222.8	30.054	55111.5
2016-07-17T14:30:00Z	B02	291	222.8	30.255	66133.8
2016-07-17T14:35:00Z	B02	291	222.8	30.255	60622.6
2016-07-17T14:40:00Z	B02	291	222.8	30.457	55111.5
2016-07-17T14:45:00Z	B02	291	222.8	30.558	26178
2016-07-17T14:50:00Z	B02	291	222.8	30.558	57867
2016-07-17T14:55:00Z	B02	291	222.8	30.659	49600.3
2016-07-17T15:00:00Z	B02	291	222.8	30.659	49600.3
2016-07-17T15:05:00Z	B02	291	222.8	30.76	60622.6
2016-07-17T15:10:00Z	B02	291	222.8	30.862	31689.1
2016-07-17T15:15:00Z	B02	291	222.8	30.963	49600.3
2016-07-17T15:20:00Z	B02	291	222.8	30.963	23422.4
2016-07-17T15:25:00Z	B02	291	222.8	31.064	44089.2
2016-07-17T15:30:00Z	B02	291	222.8	30.963	28933.5
2016-07-17T15:35:00Z	B02	291	222.8	31.064	42711.4
2016-07-17T15:40:00Z	B02	291	222.8	31.064	23422.4
2016-07-17T15:45:00Z	B02	291	222.8	31.064	38578
2016-07-17T15:50:00Z	B02	291	222.8	31.166	41333.6
2016-07-17T15:55:00Z	B02	291	222.8	31.268	44089.2
2016-07-17T16:00:00Z	B02	291	222.8	31.268	38578
2016-07-17T16:05:00Z	B02	291	222.8	31.166	18600.1
2016-07-17T16:10:00Z	B02	291	222.8	31.37	42711.4
2016-07-17T16:15:00Z	B02	291	222.8	31.472	33066.9
2016-07-17T16:20:00Z	B02	291	222.8	31.37	31689.1
2016-07-17T16:25:00Z	B02	291	222.8	31.37	31689.1
2016-07-17T16:30:00Z	B02	291	222.8	31.37	26178
2016-07-17T16:35:00Z	B02	291	222.8	31.268	18600.1
2016-07-17T16:40:00Z	B02	291	222.8	31.268	24800.2
2016-07-17T16:45:00Z	B02	291	222.8	31.472	24800.2
2016-07-17T16:50:00Z	B02	291	222.8	31.37	16533.4
2016-07-17T16:55:00Z	B02	291	222.8	31.166	9300.1
2016-07-17T17:00:00Z	B02	291	222.8	31.166	14466.8
2016-07-17T17:05:00Z	B02	291	222.8	31.166	9644.5
2016-07-17T17:10:00Z	B02	291	222.8	31.166	13777.9
2016-07-17T17:15:00Z	B02	291	222.8	31.064	8266.7
2016-07-17T17:20:00Z	B02	291	222.8	31.064	9300.1
2016-07-17T17:25:00Z	B02	291	222.8	31.064	11711.2
2016-07-17T17:30:00Z	B02	291	222.8	30.963	8611.2
2016-07-17T17:35:00Z	B02	291	222.8	30.963	7577.8
2016-07-17T17:40:00Z	B02	291	222.8	30.963	8611.2
2016-07-17T17:45:00Z	B02	291	222.8	30.862	7577.8
2016-07-17T17:50:00Z	B02	291	222.8	30.862	10333.4
2016-07-17T17:55:00Z	B02	291	222.8	30.862	8266.7
2016-07-17T18:00:00Z	B02	291	222.8	30.76	5511.1
2016-07-17T18:05:00Z	B02	291	222.8	30.76	5166.7
2016-07-17T18:10:00Z	B02	291	222.8	30.659	4822.3
2016-07-17T18:15:00Z	B02	291	222.8	30.558	4994.5
2016-07-17T18:20:00Z	B02	291	222.8	30.558	5511.1
2016-07-17T18:25:00Z	B02	291	222.8	30.558	6544.5
2016-07-17T18:30:00Z	B02	291	222.8	30.558	6200
2016-07-17T18:35:00Z	B02	291	222.8	30.457	5338.9
2016-07-17T18:40:00Z	B02	291	222.8	30.457	4650
2016-07-17T18:45:00Z	B02	291	222.8	30.356	4305.6
2016-07-17T18:50:00Z	B02	291	222.8	30.356	4305.6
2016-07-17T18:55:00Z	B02	291	222.8	30.255	4305.6
2016-07-17T19:00:00Z	B02	291	222.8	30.255	4477.8
2016-07-17T19:05:00Z	B02	291	222.8	30.255	3961.1
2016-07-17T19:10:00Z	B02	291	222.8	30.255	4822.3
2016-07-17T19:15:00Z	B02	291	222.8	30.154	4133.4
2016-07-17T19:20:00Z	B02	291	222.8	30.154	3272.2
2016-07-17T19:25:00Z	B02	291	222.8	30.054	2755.6
2016-07-17T19:30:00Z	B02	291	222.8	30.054	2583.4
2016-07-17T19:35:00Z	B02	291	222.8	29.953	2927.8
2016-07-17T19:40:00Z	B02	291	222.8	29.953	2583.4
2016-07-17T19:45:00Z	B02	291	222.8	29.853	1980.6
2016-07-17T19:50:00Z	B02	291	222.8	29.853	1463.9
2016-07-17T19:55:00Z	B02	291	222.8	29.752	1463.9
2016-07-17T20:00:00Z	B02	291	222.8	29.752	1237.9
2016-07-17T20:05:00Z	B02	291	222.8	29.652	947.2
2016-07-17T20:10:00Z	B02	291	222.8	29.552	850.4
2016-07-17T20:15:00Z	B02	291	222.8	29.552	667.4
2016-07-17T20:20:00Z	B02	291	222.8	29.452	484.4
2016-07-17T20:25:00Z	B02	291	222.8	29.452	366
2016-07-17T20:30:00Z	B02	291	222.8	29.352	279.9
2016-07-17T20:35:00Z	B02	291	222.8	29.252	172.2
2016-07-17T20:40:00Z	B02	291	222.8	29.252	118.4
2016-07-17T20:45:00Z	B02	291	222.8	29.152	75.3
2016-07-17T20:50:00Z	B02	291	222.8	29.152	53.8
2016-07-17T20:55:00Z	B02	291	222.8	29.053	21.5
2016-07-17T21:00:00Z	B02	291	222.8	28.953	0
2016-07-17T21:05:00Z	B02	291	222.8	28.953	0
2016-07-17T21:10:00Z	B02	291	222.8	28.953	0
2016-07-17T21:15:00Z	B02	291	222.8	28.853	0
2016-07-17T21:20:00Z	B02	291	222.8	28.754	0
2016-07-17T21:25:00Z	B02	291	222.8	28.754	0
2016-07-17T21:30:00Z	B02	291	222.8	28.655	0
2016-07-17T21:35:00Z	B02	291	222.8	28.655	0
2016-07-17T21:40:00Z	B02	291	222.8	28.555	0
2016-07-17T21:45:00Z	B02	291	222.8	28.555	0
2016-07-17T21:50:00Z	B02	291	222.8	28.456	0
2016-07-17T21:55:00Z	B02	291	222.8	28.456	0
2016-07-17T22:00:00Z	B02	291	222.8	28.357	0
2016-07-17T22:05:00Z	B02	291	222.8	28.357	0
2016-07-17T22:10:00Z	B02	291	222.8	28.258	0
2016-07-17T22:15:00Z	B02	291	222.8	28.258	0
2016-07-17T22:20:00Z	B02	291	222.8	28.159	0
2016-07-17T22:25:00Z	B02	291	222.8	28.159	0
2016-07-17T22:30:00Z	B02	291	222.8	28.06	0
2016-07-17T22:35:00Z	B02	291	222.8	28.06	0
2016-07-17T22:40:00Z	B02	291	222.8	27.961	0
2016-07-17T22:45:00Z	B02	291	222.8	27.961	0
2016-07-17T22:50:00Z	B02	291	222.8	27.862	0
2016-07-17T22:55:00Z	B02	291	222.8	27.862	0
2016-07-17T23:00:00Z	B02	291	222.8	27.764	0
2016-07-17T23:05:00Z	B02	291	222.8	27.764	0
2016-07-17T23:10:00Z	B02	291	222.8	27.665	0
2016-07-17T23:15:00Z	B02	291	222.8	27.665	0
2016-07-17T23:20:00Z	B02	291	222.8	27.567	0
2016-07-17T23:25:00Z	B02	291	222.8	27.567	0
2016-07-17T23:30:00Z	B02	291	222.8	27.468	0
2016-07-17T23:35:00Z	B02	291	222.8	27.468	0
2016-07-17T23:40:00Z	B02	291	222.8	27.37	0
2016-07-17T23:45:00Z	B02	291	222.8	27.37	0
2016-07-17T23:50:00Z	B02	291	222.8	27.272	0
2016-07-17T23:55:00Z	B02	291	222.8	27.272	0
2016-07-18T00:00:00Z	B02	291	222.8	27.173	0
2016-07-18T00:05:00Z	B02	291	222.8	27.173	0
2016-07-18T00:10:00Z	B02	291	222.8	27.173	0
2016-07-18T00:15:00Z	B02	291	222.8	27.075	0
2016-07-18T00:20:00Z	B02	291	222.8	27.075	0
2016-07-18T00:25:00Z	B02	291	222.8	26.977	0
2016-07-18T00:30:00Z	B02	291	222.8	26.977	0
2016-07-18T00:35:00Z	B02	291	222.8	26.879	0
2016-07-18T00:40:00Z	B02	291	222.8	26.879	0
2016-07-18T00:45:00Z	B02	291	222.8	26.781	0
2016-07-18T00:50:00Z	B02	291	222.8	26.781	0
2016-07-18T00:55:00Z	B02	291	222.8	26.781	0
2016-07-18T01:00:00Z	B02	291	222.8	26.683	0
2016-07-18T01:05:00Z	B02	291	222.8	26.683	0
2016-07-18T01:10:00Z	B02	291	222.8	26.585	0
2016-07-18T01:15:00Z	B02	291	222.8	26.585	0
2016-07-18T01:20:00Z	B02	291	222.8	26.488	0
2016-07-18T01:25:00Z	B02	291	222.8	26.488	0
2016-07-18T01:30:00Z	B02	291	222.8	26.39	0
2016-07-18T01:35:00Z	B02	291	222.8	26.39	0
2016-07-18T01:40:00Z	B02	291	222.8	26.292	0
2016-07-18T01:45:00Z	B02	291	222.8	26.195	0
2016-07-18T01:50:00Z	B02	291	222.8	26.195	0
2016-07-18T01:55:00Z	B02	291	222.8	26.097	0
2016-07-18T02:00:00Z	B02	291	222.8	26.097	0
2016-07-18T02:05:00Z	B02	291	222.8	26	0
2016-07-18T02:10:00Z	B02	291	222.8	26	0
2016-07-18T02:15:00Z	B02	291	222.8	25.902	0
2016-07-18T02:20:00Z	B02	291	222.8	25.902	0
2016-07-18T02:25:00Z	B02	291	222.8	25.805	0
2016-07-18T02:30:00Z	B02	291	222.8	25.805	0
2016-07-18T02:35:00Z	B02	291	222.8	25.805	0
2016-07-18T02:40:00Z	B02	291	222.8	25.708	0
2016-07-18T02:45:00Z	B02	291	222.8	25.708	0
2016-07-18T02:50:00Z	B02	291	222.8	25.708	0
2016-07-18T02:55:00Z	B02	291	222.8	25.61	0
2016-07-18T03:00:00Z	B02	291	222.8	25.61	0
2016-07-18T03:05:00Z	B02	291	222.8	25.61	0
2016-07-18T03:10:00Z	B02	291	222.8	25.513	0
2016-07-18T03:15:00Z	B02	291	222.8	25.513	0
2016-07-18T03:20:00Z	B02	291	222.8	25.416	0
2016-07-18T03:25:00Z	B02	291	222.8	25.416	0
2016-07-18T03:30:00Z	B02	291	222.8	25.319	0
2016-07-18T03:35:00Z	B02	291	222.8	25.319	0
2016-07-18T03:40:00Z	B02	291	222.8	25.319	0
2016-07-18T03:45:00Z	B02	291	222.8	25.222	0
2016-07-18T03:50:00Z	B02	291	222.8	25.222	0
2016-07-18T03:55:00Z	B02	291	222.8	25.125	0
2016-07-18T04:00:00Z	B02	291	222.8	25.125	0
2016-07-18T04:05:00Z	B02	291	222.8	25.028	0
2016-07-18T04:10:00Z	B02	291	222.8	25.028	0
2016-07-18T04:15:00Z	B02	291	222.8	24.931	0
2016-07-18T04:20:00Z	B02	291	222.8	24.931	0
2016-07-18T04:25:00Z	B02	291	222.8	24.931	0
2016-07-18T04:30:00Z	B02	291	222.8	24.835	0
2016-07-18T04:35:00Z	B02	291	222.8	24.835	0
2016-07-18T04:40:00Z	B02	291	222.8	24.738	0
2016-07-18T04:45:00Z	B02	291	222.8	24.738	0
2016-07-18T04:50:00Z	B02	291	222.8	24.738	0
2016-07-18T04:55:00Z	B02	291	222.8	24.641	0
2016-07-18T05:00:00Z	B02	291	222.8	24.641	0
2016-07-18T05:05:00Z	B02	291	222.8	24.641	0
2016-07-18T05:10:00Z	B02	291	222.8	24.545	0
2016-07-18T05:15:00Z	B02	291	222.8	24.545	0
2016-07-18T05:20:00Z	B02	291	222.8	24.448	10.8
2016-07-18T05:25:00Z	B02	291	222.8	24.448	43.1
2016-07-18T05:30:00Z	B02	291	222.8	24.448	75.3
2016-07-18T05:35:00Z	B02	291	222.8	24.351	118.4
2016-07-18T05:40:00Z	B02	291	222.8	24.351	193.8
2016-07-18T05:45:00Z	B02	291	222.8	24.255	269.1
2016-07-18T05:50:00Z	B02	291	222.8	24.255	344.4
2016-07-18T05:55:00Z	B02	291	222.8	24.255	409
2016-07-18T06:00:00Z	B02	291	222.8	24.255	484.4
2016-07-18T06:05:00Z	B02	291	222.8	24.158	570.5
2016-07-18T06:10:00Z	B02	291	222.8	24.158	645.8
2016-07-18T06:15:00Z	B02	291	222.8	24.158	721.2
2016-07-18T06:20:00Z	B02	291	222.8	24.062	785.8
2016-07-18T06:25:00Z	B02	291	222.8	24.062	850.4
2016-07-18T06:30:00Z	B02	291	222.8	24.062	947.2
2016-07-18T06:35:00Z	B02	291	222.8	24.062	979.5
2016-07-18T06:40:00Z	B02	291	222.8	23.966	1108.7
2016-07-18T06:45:00Z	B02	291	222.8	23.966	1194.8
2016-07-18T06:50:00Z	B02	291	222.8	23.966	1636.1
2016-07-18T06:55:00Z	B02	291	222.8	23.966	1894.5
2016-07-18T07:00:00Z	B02	291	222.8	23.966	2755.6
2016-07-18T07:05:00Z	B02	291	222.8	23.966	2497.2
2016-07-18T07:10:00Z	B02	291	222.8	23.966	3272.2
2016-07-18T07:15:00Z	B02	291	222.8	23.966	2152.8
2016-07-18T07:20:00Z	B02	291	222.8	23.966	2238.9
2016-07-18T07:25:00Z	B02	291	222.8	23.966	3444.5
2016-07-18T07:30:00Z	B02	291	222.8	23.966	3616.7
2016-07-18T07:35:00Z	B02	291	222.8	23.966	3788.9
2016-07-18T07:40:00Z	B02	291	222.8	23.966	3961.1
2016-07-18T07:45:00Z	B02	291	222.8	23.966	4133.4
2016-07-18T07:50:00Z	B02	291	222.8	23.966	4133.4
2016-07-18T07:55:00Z	B02	291	222.8	23.966	4305.6
2016-07-18T08:00:00Z	B02	291	222.8	24.062	4650
2016-07-18T08:05:00Z	B02	291	222.8	24.062	4822.3
2016-07-18T08:10:00Z	B02	291	222.8	24.062	5511.1
2016-07-18T08:15:00Z	B02	291	222.8	24.158	5511.1
2016-07-18T08:20:00Z	B02	291	222.8	24.158	3100
2016-07-18T08:25:00Z	B02	291	222.8	24.158	7233.4
2016-07-18T08:30:00Z	B02	291	222.8	24.255	6200
2016-07-18T08:35:00Z	B02	291	222.8	24.255	6544.5
2016-07-18T08:40:00Z	B02	291	222.8	24.255	4994.5
2016-07-18T08:45:00Z	B02	291	222.8	24.255	5511.1
2016-07-18T08:50:00Z	B02	291	222.8	24.255	4133.4
2016-07-18T08:55:00Z	B02	291	222.8	24.351	6200
2016-07-18T09:00:00Z	B02	291	222.8	24.351	7233.4
2016-07-18T09:05:00Z	B02	291	222.8	24.351	3616.7
2016-07-18T09:10:00Z	B02	291	222.8	24.448	5166.7
2016-07-18T09:15:00Z	B02	291	222.8	24.448	5166.7
2016-07-18T09:20:00Z	B02	291	222.8	24.545	8266.7
2016-07-18T09:25:00Z	B02	291	222.8	24.448	5511.1
2016-07-18T09:30:00Z	B02	291	222.8	24.545	8266.7
2016-07-18T09:35:00Z	B02	291	222.8	24.545	4477.8
2016-07-18T09:40:00Z	B02	291	222.8	24.545	4994.5
2016-07-18T09:45:00Z	B02	291	222.8	24.545	14466.8
2016-07-18T09:50:00Z	B02	291	222.8	24.931	15844.5
2016-07-18T09:55:00Z	B02	291	222.8	25.028	16533.4
2016-07-18T10:00:00Z	B02	291	222.8	25.028	18600.1
2016-07-18T10:05:00Z	B02	291	222.8	24.931	14466.8
2016-07-18T10:10:00Z	B02	291	222.8	25.125	16533.4
2016-07-18T10:15:00Z	B02	291	222.8	25.319	26178
2016-07-18T10:20:00Z	B02	291	222.8	25.513	33066.9
2016-07-18T10:25:00Z	B02	291	222.8	25.416	18600.1
2016-07-18T10:30:00Z	B02	291	222.8	25.416	14466.8
2016-07-18T10:35:00Z	B02	291	222.8	25.513	7233.4
2016-07-18T10:40:00Z	B02	291	222.8	25.61	7577.8
2016-07-18T10:45:00Z	B02	291	222.8	25.61	13777.9
2016-07-18T10:50:00Z	B02	291	222.8	25.708	35822.5
2016-07-18T10:55:00Z	B02	291	222.8	25.805	22044.6
2016-07-18T11:00:00Z	B02	291	222.8	26	7577.8
2016-07-18T11:05:00Z	B02	291	222.8	26	19977.9
2016-07-18T11:10:00Z	B02	291	222.8	26.097	55111.5
2016-07-18T11:15:00Z	B02	291	222.8	26.39	17911.2
2016-07-18T11:20:00Z	B02	291	222.8	26.585	55111.5
2016-07-18T11:25:00Z	B02	291	222.8	26.781	27555.7
2016-07-18T11:30:00Z	B02	291	222.8	26.683	55111.5
2016-07-18T11:35:00Z	B02	291	222.8	26.879	20666.8
2016-07-18T11:40:00Z	B02	291	222.8	27.173	60622.6
2016-07-18T11:45:00Z	B02	291	222.8	27.075	11022.3
2016-07-18T11:50:00Z	B02	291	222.8	27.37	18600.1
2016-07-18T11:55:00Z	B02	291	222.8	26.977	12400.1
2016-07-18T12:00:00Z	B02	291	222.8	27.075	11022.3
2016-07-18T12:05:00Z	B02	291	222.8	26.977	12400.1
2016-07-18T12:10:00Z	B02	291	222.8	26.879	3616.7
2016-07-18T12:15:00Z	B02	291	222.8	26.977	30311.3
2016-07-18T12:20:00Z	B02	291	222.8	27.567	55111.5
2016-07-18T12:25:00Z	B02	291	222.8	27.764	15155.7
2016-07-18T12:30:00Z	B02	291	222.8	27.862	26178
2016-07-18T12:35:00Z	B02	291	222.8	27.961	30311.3
2016-07-18T12:40:00Z	B02	291	222.8	28.06	35822.5
2016-07-18T12:45:00Z	B02	291	222.8	28.258	46844.8
2016-07-18T12:50:00Z	B02	291	222.8	28.357	49600.3
2016-07-18T12:55:00Z	B02	291	222.8	28.555	49600.3
2016-07-18T13:00:00Z	B02	291	222.8	28.655	52355.9
2016-07-18T13:05:00Z	B02	291	222.8	28.754	68889.3
2016-07-18T13:10:00Z	B02	291	222.8	28.754	30311.3
2016-07-18T13:15:00Z	B02	291	222.8	29.053	71644.9
2016-07-18T13:20:00Z	B02	291	222.8	29.252	33066.9
2016-07-18T13:25:00Z	B02	291	222.8	28.953	52355.9
2016-07-18T13:30:00Z	B02	291	222.8	28.853	33066.9
2016-07-18T13:35:00Z	B02	291	222.8	29.252	66133.8
2016-07-18T13:40:00Z	B02	291	222.8	29.452	24800.2
2016-07-18T13:45:00Z	B02	291	222.8	29.452	55111.5
2016-07-18T13:50:00Z	B02	291	222.8	29.652	38578
2016-07-18T13:55:00Z	B02	291	222.8	29.652	57867
2016-07-18T14:00:00Z	B02	291	222.8	29.352	11022.3
2016-07-18T14:05:00Z	B02	291	222.8	29.853	24800.2
2016-07-18T14:10:00Z	B02	291	222.8	29.953	57867
2016-07-18T14:15:00Z	B02	291	222.8	30.054	63378.2
2016-07-18T14:20:00Z	B02	291	222.8	30.154	57867
2016-07-18T14:25:00Z	B02	291	222.8	30.255	63378.2
2016-07-18T14:30:00Z	B02	291	222.8	30.255	34444.7
2016-07-18T14:35:00Z	B02	291	222.8	30.356	66133.8
2016-07-18T14:40:00Z	B02	291	222.8	29.853	8266.7
2016-07-18T14:45:00Z	B02	291	222.8	30.255	31689.1
2016-07-18T14:50:00Z	B02	291	222.8	30.054	57867
2016-07-18T14:55:00Z	B02	291	222.8	30.457	39955.8
2016-07-18T15:00:00Z	B02	291	222.8	30.558	52355.9
2016-07-18T15:05:00Z	B02	291	222.8	30.659	55111.5
2016-07-18T15:10:00Z	B02	291	222.8	30.659	49600.3
2016-07-18T15:15:00Z	B02	291	222.8	30.76	52355.9
2016-07-18T15:20:00Z	B02	291	222.8	30.862	24800.2
2016-07-18T15:25:00Z	B02	291	222.8	30.862	46844.8
2016-07-18T15:30:00Z	B02	291	222.8	30.862	24800.2
2016-07-18T15:35:00Z	B02	291	222.8	30.963	46844.8
2016-07-18T15:40:00Z	B02	291	222.8	31.064	26178
2016-07-18T15:45:00Z	B02	291	222.8	31.064	44089.2
2016-07-18T15:50:00Z	B02	291	222.8	31.166	35822.5
2016-07-18T15:55:00Z	B02	291	222.8	31.166	41333.6
2016-07-18T16:00:00Z	B02	291	222.8	31.166	42711.4
2016-07-18T16:05:00Z	B02	291	222.8	31.166	42711.4
2016-07-18T16:10:00Z	B02	291	222.8	31.268	35822.5
2016-07-18T16:15:00Z	B02	291	222.8	31.268	22044.6
2016-07-18T16:20:00Z	B02	291	222.8	31.268	41333.6
2016-07-18T16:25:00Z	B02	291	222.8	31.37	30311.3
2016-07-18T16:30:00Z	B02	291	222.8	31.37	31689.1
2016-07-18T16:35:00Z	B02	291	222.8	31.37	28933.5
2016-07-18T16:40:00Z	B02	291	222.8	31.268	31689.1
2016-07-18T16:45:00Z	B02	291	222.8	31.268	19289
2016-07-18T16:50:00Z	B02	291	222.8	31.268	22044.6
2016-07-18T16:55:00Z	B02	291	222.8	31.37	27555.7
2016-07-18T17:00:00Z	B02	291	222.8	31.37	18600.1
2016-07-18T17:05:00Z	B02	291	222.8	31.268	18600.1
2016-07-18T17:10:00Z	B02	291	222.8	31.268	26178
2016-07-18T17:15:00Z	B02	291	222.8	31.268	15155.7
2016-07-18T17:20:00Z	B02	291	222.8	31.268	17911.2
2016-07-18T17:25:00Z	B02	291	222.8	31.268	17911.2
2016-07-18T17:30:00Z	B02	291	222.8	31.268	14466.8
2016-07-18T17:35:00Z	B02	291	222.8	31.064	14466.8
2016-07-18T17:40:00Z	B02	291	222.8	30.862	2583.4
2016-07-18T17:45:00Z	B02	291	222.8	30.76	2497.2
2016-07-18T17:50:00Z	B02	291	222.8	30.862	9644.5
2016-07-18T17:55:00Z	B02	291	222.8	30.862	7577.8
2016-07-18T18:00:00Z	B02	291	222.8	30.76	7233.4
2016-07-18T18:05:00Z	B02	291	222.8	30.76	6544.5
2016-07-18T18:10:00Z	B02	291	222.8	30.76	7577.8
2016-07-18T18:15:00Z	B02	291	222.8	30.76	6200
2016-07-18T18:20:00Z	B02	291	222.8	30.76	6544.5
2016-07-18T18:25:00Z	B02	291	222.8	30.76	5511.1
2016-07-18T18:30:00Z	B02	291	222.8	30.76	5338.9
2016-07-18T18:35:00Z	B02	291	222.8	30.76	4994.5
2016-07-18T18:40:00Z	B02	291	222.8	30.659	4822.3
2016-07-18T18:45:00Z	B02	291	222.8	30.659	4477.8
2016-07-18T18:50:00Z	B02	291	222.8	30.659	4133.4
2016-07-18T18:55:00Z	B02	291	222.8	30.659	3961.1
2016-07-18T19:00:00Z	B02	291	222.8	30.558	3616.7
2016-07-18T19:05:00Z	B02	291	222.8	30.558	3444.5
2016-07-18T19:10:00Z	B02	291	222.8	30.457	1334.7
2016-07-18T19:15:00Z	B02	291	222.8	30.457	2066.7
2016-07-18T19:20:00Z	B02	291	222.8	30.356	3788.9
2016-07-18T19:25:00Z	B02	291	222.8	30.255	2755.6
2016-07-18T19:30:00Z	B02	291	222.8	30.255	2152.8
2016-07-18T19:35:00Z	B02	291	222.8	30.154	1334.7
2016-07-18T19:40:00Z	B02	291	222.8	30.054	1173.3
2016-07-18T19:45:00Z	B02	291	222.8	30.054	1184
2016-07-18T19:50:00Z	B02	291	222.8	29.953	1001
2016-07-18T19:55:00Z	B02	291	222.8	29.853	1065.6
2016-07-18T20:00:00Z	B02	291	222.8	29.752	871.9
2016-07-18T20:05:00Z	B02	291	222.8	29.652	796.5
2016-07-18T20:10:00Z	B02	291	222.8	29.552	699.7
2016-07-18T20:15:00Z	B02	291	222.8	29.452	785.8
2016-07-18T20:20:00Z	B02	291	222.8	29.452	559.7
2016-07-18T20:25:00Z	B02	291	222.8	29.352	398.3
2016-07-18T20:30:00Z	B02	291	222.8	29.252	398.3
2016-07-18T20:35:00Z	B02	291	222.8	29.152	322.9
2016-07-18T20:40:00Z	B02	291	222.8	29.053	172.2
2016-07-18T20:45:00Z	B02	291	222.8	28.953	118.4
2016-07-18T20:50:00Z	B02	291	222.8	28.953	75.3
2016-07-18T20:55:00Z	B02	291	222.8	28.853	43.1
2016-07-18T21:00:00Z	B02	291	222.8	28.754	10.8
2016-07-18T21:05:00Z	B02	291	222.8	28.655	0
2016-07-18T21:10:00Z	B02	291	222.8	28.655	0
2016-07-18T21:15:00Z	B02	291	222.8	28.555	0
2016-07-18T21:20:00Z	B02	291	222.8	28.456	0
2016-07-18T21:25:00Z	B02	291	222.8	28.357	0
2016-07-18T21:30:00Z	B02	291	222.8	28.258	0
2016-07-18T21:35:00Z	B02	291	222.8	28.258	0
2016-07-18T21:40:00Z	B02	291	222.8	28.159	0
2016-07-18T21:45:00Z	B02	291	222.8	28.06	0
2016-07-18T21:50:00Z	B02	291	222.8	27.961	0
2016-07-18T21:55:00Z	B02	291	222.8	27.961	0
2016-07-18T22:00:00Z	B02	291	222.8	27.862	0
2016-07-18T22:05:00Z	B02	291	222.8	27.862	0
2016-07-18T22:10:00Z	B02	291	222.8	27.764	0
2016-07-18T22:15:00Z	B02	291	222.8	27.665	0
2016-07-18T22:20:00Z	B02	291	222.8	27.567	0
2016-07-18T22:25:00Z	B02	291	222.8	27.567	0
2016-07-18T22:30:00Z	B02	291	222.8	27.468	0
2016-07-18T22:35:00Z	B02	291	222.8	27.37	0
2016-07-18T22:40:00Z	B02	291	222.8	27.37	0
2016-07-18T22:45:00Z	B02	291	222.8	27.272	0
2016-07-18T22:50:00Z	B02	291	222.8	27.173	0
2016-07-18T22:55:00Z	B02	291	222.8	27.173	0
2016-07-18T23:00:00Z	B02	291	222.8	27.075	0
2016-07-18T23:05:00Z	B02	291	222.8	26.977	0
2016-07-18T23:10:00Z	B02	291	222.8	26.977	0
2016-07-18T23:15:00Z	B02	291	222.8	26.879	0
2016-07-18T23:20:00Z	B02	291	222.8	26.781	0
2016-07-18T23:25:00Z	B02	291	222.8	26.683	0
2016-07-18T23:30:00Z	B02	291	222.8	26.683	0
2016-07-18T23:35:00Z	B02	291	222.8	26.585	0
2016-07-18T23:40:00Z	B02	291	222.8	26.488	0
2016-07-18T23:45:00Z	B02	291	222.8	26.488	0
2016-07-18T23:50:00Z	B02	291	222.8	26.39	0
2016-07-18T23:55:00Z	B02	291	222.8	26.292	0
2016-07-19T00:00:00Z	B02	291	222.8	26.292	0
2016-07-19T00:05:00Z	B02	291	222.8	26.195	0
2016-07-19T00:10:00Z	B02	291	222.8	26.195	0
2016-07-19T00:15:00Z	B02	291	222.8	26.097	0
2016-07-19T00:20:00Z	B02	291	222.8	26	0
2016-07-19T00:25:00Z	B02	291	222.8	26	0
2016-07-19T00:30:00Z	B02	291	222.8	25.902	0
2016-07-19T00:35:00Z	B02	291	222.8	25.805	0
2016-07-19T00:40:00Z	B02	291	222.8	25.805	0
2016-07-19T00:45:00Z	B02	291	222.8	25.708	0
2016-07-19T00:50:00Z	B02	291	222.8	25.61	0
2016-07-19T00:55:00Z	B02	291	222.8	25.61	0
2016-07-19T01:00:00Z	B02	291	222.8	25.513	0
2016-07-19T01:05:00Z	B02	291	222.8	25.416	0
2016-07-19T01:10:00Z	B02	291	222.8	25.416	0
2016-07-19T01:15:00Z	B02	291	222.8	25.319	0
2016-07-19T01:20:00Z	B02	291	222.8	25.222	0
2016-07-19T01:25:00Z	B02	291	222.8	25.222	0
2016-07-19T01:30:00Z	B02	291	222.8	25.125	0
2016-07-19T01:35:00Z	B02	291	222.8	25.125	0
2016-07-19T01:40:00Z	B02	291	222.8	25.028	0
2016-07-19T01:45:00Z	B02	291	222.8	24.931	0
2016-07-19T01:50:00Z	B02	291	222.8	24.931	0
2016-07-19T01:55:00Z	B02	291	222.8	24.835	0
2016-07-19T02:00:00Z	B02	291	222.8	24.835	0
2016-07-19T02:05:00Z	B02	291	222.8	24.738	0
2016-07-19T02:10:00Z	B02	291	222.8	24.641	0
2016-07-19T02:15:00Z	B02	291	222.8	24.641	0
2016-07-19T02:20:00Z	B02	291	222.8	24.545	0
2016-07-19T02:25:00Z	B02	291	222.8	24.448	0
2016-07-19T02:30:00Z	B02	291	222.8	24.448	0
2016-07-19T02:35:00Z	B02	291	222.8	24.351	0
2016-07-19T02:40:00Z	B02	291	222.8	24.351	0
2016-07-19T02:45:00Z	B02	291	222.8	24.255	0
2016-07-19T02:50:00Z	B02	291	222.8	24.255	0
2016-07-19T02:55:00Z	B02	291	222.8	24.158	0
2016-07-19T03:00:00Z	B02	291	222.8	24.062	0
2016-07-19T03:05:00Z	B02	291	222.8	24.062	0
2016-07-19T03:10:00Z	B02	291	222.8	23.966	0
2016-07-19T03:15:00Z	B02	291	222.8	23.966	0
2016-07-19T03:20:00Z	B02	291	222.8	23.869	0
2016-07-19T03:25:00Z	B02	291	222.8	23.773	0
2016-07-19T03:30:00Z	B02	291	222.8	23.773	0
2016-07-19T03:35:00Z	B02	291	222.8	23.677	0
2016-07-19T03:40:00Z	B02	291	222.8	23.677	0
2016-07-19T03:45:00Z	B02	291	222.8	23.581	0
2016-07-19T03:50:00Z	B02	291	222.8	23.484	0
2016-07-19T03:55:00Z	B02	291	222.8	23.484	0
2016-07-19T04:00:00Z	B02	291	222.8	23.388	0
2016-07-19T04:05:00Z	B02	291	222.8	23.388	0
2016-07-19T04:10:00Z	B02	291	222.8	23.292	0
2016-07-19T04:15:00Z	B02	291	222.8	23.292	0
2016-07-19T04:20:00Z	B02	291	222.8	23.196	0
2016-07-19T04:25:00Z	B02	291	222.8	23.196	0
2016-07-19T04:30:00Z	B02	291	222.8	23.1	0
2016-07-19T04:35:00Z	B02	291	222.8	23.004	0
2016-07-19T04:40:00Z	B02	291	222.8	23.004	0
2016-07-19T04:45:00Z	B02	291	222.8	22.908	0
2016-07-19T04:50:00Z	B02	291	222.8	22.908	0
2016-07-19T04:55:00Z	B02	291	222.8	22.812	0
2016-07-19T05:00:00Z	B02	291	222.8	22.812	0
2016-07-19T05:05:00Z	B02	291	222.8	22.717	0
2016-07-19T05:10:00Z	B02	291	222.8	22.621	0
2016-07-19T05:15:00Z	B02	291	222.8	22.621	0
2016-07-19T05:20:00Z	B02	291	222.8	22.525	10.8
2016-07-19T05:25:00Z	B02	291	222.8	22.525	43.1
2016-07-19T05:30:00Z	B02	291	222.8	22.429	64.6
2016-07-19T05:35:00Z	B02	291	222.8	22.429	107.6
2016-07-19T05:40:00Z	B02	291	222.8	22.333	193.8
2016-07-19T05:45:00Z	B02	291	222.8	22.333	269.1
2016-07-19T05:50:00Z	B02	291	222.8	22.238	322.9
2016-07-19T05:55:00Z	B02	291	222.8	22.238	441.3
2016-07-19T06:00:00Z	B02	291	222.8	22.142	441.3
2016-07-19T06:05:00Z	B02	291	222.8	22.142	484.4
2016-07-19T06:10:00Z	B02	291	222.8	22.046	538.2
2016-07-19T06:15:00Z	B02	291	222.8	22.046	602.8
2016-07-19T06:20:00Z	B02	291	222.8	21.951	667.4
2016-07-19T06:25:00Z	B02	291	222.8	21.951	753.5
2016-07-19T06:30:00Z	B02	291	222.8	21.951	818.1
2016-07-19T06:35:00Z	B02	291	222.8	21.855	1033.3
2016-07-19T06:40:00Z	B02	291	222.8	21.855	904.2
2016-07-19T06:45:00Z	B02	291	222.8	21.76	1001
2016-07-19T06:50:00Z	B02	291	222.8	21.76	1205.6
2016-07-19T06:55:00Z	B02	291	222.8	21.76	1237.9
2016-07-19T07:00:00Z	B02	291	222.8	21.664	1377.8
2016-07-19T07:05:00Z	B02	291	222.8	21.664	1636.1
2016-07-19T07:10:00Z	B02	291	222.8	21.664	1377.8
2016-07-19T07:15:00Z	B02	291	222.8	21.664	1463.9
2016-07-19T07:20:00Z	B02	291	222.8	21.569	1808.3
2016-07-19T07:25:00Z	B02	291	222.8	21.569	2755.6
2016-07-19T07:30:00Z	B02	291	222.8	21.569	3444.5
2016-07-19T07:35:00Z	B02	291	222.8	21.569	3788.9
2016-07-19T07:40:00Z	B02	291	222.8	21.569	4133.4
2016-07-19T07:45:00Z	B02	291	222.8	21.569	4133.4
2016-07-19T07:50:00Z	B02	291	222.8	21.569	4477.8
2016-07-19T07:55:00Z	B02	291	222.8	21.569	4477.8
2016-07-19T08:00:00Z	B02	291	222.8	21.569	4650
2016-07-19T08:05:00Z	B02	291	222.8	21.569	4994.5
2016-07-19T08:10:00Z	B02	291	222.8	21.664	5166.7
2016-07-19T08:15:00Z	B02	291	222.8	21.664	5338.9
2016-07-19T08:20:00Z	B02	291	222.8	21.664	5166.7
2016-07-19T08:25:00Z	B02	291	222.8	21.76	5511.1
2016-07-19T08:30:00Z	B02	291	222.8	21.76	5511.1
2016-07-19T08:35:00Z	B02	291	222.8	21.855	6200
2016-07-19T08:40:00Z	B02	291	222.8	21.855	6544.5
2016-07-19T08:45:00Z	B02	291	222.8	21.951	8266.7
2016-07-19T08:50:00Z	B02	291	222.8	21.951	8266.7
2016-07-19T08:55:00Z	B02	291	222.8	22.046	13777.9
2016-07-19T09:00:00Z	B02	291	222.8	22.142	16533.4
2016-07-19T09:05:00Z	B02	291	222.8	22.142	13777.9
2016-07-19T09:10:00Z	B02	291	222.8	22.238	13777.9
2016-07-19T09:15:00Z	B02	291	222.8	22.333	18600.1
2016-07-19T09:20:00Z	B02	291	222.8	22.429	12400.1
2016-07-19T09:25:00Z	B02	291	222.8	22.429	17222.3
2016-07-19T09:30:00Z	B02	291	222.8	22.525	15844.5
2016-07-19T09:35:00Z	B02	291	222.8	22.621	15844.5
2016-07-19T09:40:00Z	B02	291	222.8	22.717	22044.6
2016-07-19T09:45:00Z	B02	291	222.8	22.812	26178
2016-07-19T09:50:00Z	B02	291	222.8	22.812	23422.4
2016-07-19T09:55:00Z	B02	291	222.8	22.908	35822.5
2016-07-19T10:00:00Z	B02	291	222.8	23.004	19289
2016-07-19T10:05:00Z	B02	291	222.8	23.1	20666.8
2016-07-19T10:10:00Z	B02	291	222.8	23.004	15844.5
2016-07-19T10:15:00Z	B02	291	222.8	23.292	34444.7
2016-07-19T10:20:00Z	B02	291	222.8	23.388	17222.3
2016-07-19T10:25:00Z	B02	291	222.8	23.292	7233.4
2016-07-19T10:30:00Z	B02	291	222.8	23.388	18600.1
2016-07-19T10:35:00Z	B02	291	222.8	23.292	8266.7
2016-07-19T10:40:00Z	B02	291	222.8	23.581	23422.4
2016-07-19T10:45:00Z	B02	291	222.8	23.677	8266.7
2016-07-19T10:50:00Z	B02	291	222.8	23.677	16533.4
2016-07-19T10:55:00Z	B02	291	222.8	23.966	7233.4
2016-07-19T11:00:00Z	B02	291	222.8	24.062	66133.8
2016-07-19T11:05:00Z	B02	291	222.8	23.869	7577.8
2016-07-19T11:10:00Z	B02	291	222.8	24.255	39955.8
2016-07-19T11:15:00Z	B02	291	222.8	24.158	11711.2
2016-07-19T11:20:00Z	B02	291	222.8	23.869	5166.7
2016-07-19T11:25:00Z	B02	291	222.8	23.773	7233.4
2016-07-19T11:30:00Z	B02	291	222.8	23.869	7577.8
2016-07-19T11:35:00Z	B02	291	222.8	23.869	9300.1
2016-07-19T11:40:00Z	B02	291	222.8	23.966	22044.6
2016-07-19T11:45:00Z	B02	291	222.8	23.773	2755.6
2016-07-19T11:50:00Z	B02	291	222.8	23.677	5166.7
2016-07-19T11:55:00Z	B02	291	222.8	23.869	10677.8
2016-07-19T12:00:00Z	B02	291	222.8	23.773	7233.4
2016-07-19T12:05:00Z	B02	291	222.8	23.773	9300.1
2016-07-19T12:10:00Z	B02	291	222.8	24.158	37200.2
2016-07-19T12:15:00Z	B02	291	222.8	24.448	24800.2
2016-07-19T12:20:00Z	B02	291	222.8	24.641	57867
2016-07-19T12:25:00Z	B02	291	222.8	24.835	24800.2
2016-07-19T12:30:00Z	B02	291	222.8	25.125	79911.6
2016-07-19T12:35:00Z	B02	291	222.8	24.545	10333.4
2016-07-19T12:40:00Z	B02	291	222.8	24.448	26178
2016-07-19T12:45:00Z	B02	291	222.8	25.125	35822.5
2016-07-19T12:50:00Z	B02	291	222.8	25.222	46844.8
2016-07-19T12:55:00Z	B02	291	222.8	25.513	31689.1
2016-07-19T13:00:00Z	B02	291	222.8	25.222	26178
2016-07-19T13:05:00Z	B02	291	222.8	25.61	31689.1
2016-07-19T13:10:00Z	B02	291	222.8	25.805	71644.9
2016-07-19T13:15:00Z	B02	291	222.8	25.61	63378.2
2016-07-19T13:20:00Z	B02	291	222.8	26	13777.9
2016-07-19T13:25:00Z	B02	291	222.8	25.222	4822.3
2016-07-19T13:30:00Z	B02	291	222.8	25.125	4822.3
2016-07-19T13:35:00Z	B02	291	222.8	25.028	3616.7
2016-07-19T13:40:00Z	B02	291	222.8	25.028	3100
2016-07-19T13:45:00Z	B02	291	222.8	25.028	7233.4
2016-07-19T13:50:00Z	B02	291	222.8	25.125	14466.8
2016-07-19T13:55:00Z	B02	291	222.8	25.222	23422.4
2016-07-19T14:00:00Z	B02	291	222.8	25.61	27555.7
2016-07-19T14:05:00Z	B02	291	222.8	25.902	66133.8
2016-07-19T14:10:00Z	B02	291	222.8	26.195	46844.8
2016-07-19T14:15:00Z	B02	291	222.8	26.195	30311.3
2016-07-19T14:20:00Z	B02	291	222.8	25.902	60622.6
2016-07-19T14:25:00Z	B02	291	222.8	26.195	44089.2
2016-07-19T14:30:00Z	B02	291	222.8	26.097	71644.9
2016-07-19T14:35:00Z	B02	291	222.8	26.488	57867
2016-07-19T14:40:00Z	B02	291	222.8	26.292	28933.5
2016-07-19T14:45:00Z	B02	291	222.8	26.195	22044.6
2016-07-19T14:50:00Z	B02	291	222.8	26	15155.7
2016-07-19T14:55:00Z	B02	291	222.8	25.902	11711.2
2016-07-19T15:00:00Z	B02	291	222.8	25.805	9644.5
2016-07-19T15:05:00Z	B02	291	222.8	25.902	23422.4
2016-07-19T15:10:00Z	B02	291	222.8	25.902	6200
2016-07-19T15:15:00Z	B02	291	222.8	26	17911.2
2016-07-19T15:20:00Z	B02	291	222.8	26.292	46844.8
2016-07-19T15:25:00Z	B02	291	222.8	26.585	30311.3
2016-07-19T15:30:00Z	B02	291	222.8	26.781	33066.9
2016-07-19T15:35:00Z	B02	291	222.8	26.683	27555.7
2016-07-19T15:40:00Z	B02	291	222.8	26.195	9300.1
2016-07-19T15:45:00Z	B02	291	222.8	26.781	41333.6
2016-07-19T15:50:00Z	B02	291	222.8	27.075	20666.8
2016-07-19T15:55:00Z	B02	291	222.8	26.683	15844.5
2016-07-19T16:00:00Z	B02	291	222.8	26.879	44089.2
2016-07-19T16:05:00Z	B02	291	222.8	27.075	44089.2
2016-07-19T16:10:00Z	B02	291	222.8	26.879	7233.4
2016-07-19T16:15:00Z	B02	291	222.8	26.585	13777.9
2016-07-19T16:20:00Z	B02	291	222.8	26.879	26178
2016-07-19T16:25:00Z	B02	291	222.8	26.977	16533.4
2016-07-19T16:30:00Z	B02	291	222.8	26.781	8266.7
2016-07-19T16:35:00Z	B02	291	222.8	26.683	9300.1
2016-07-19T16:40:00Z	B02	291	222.8	26.585	8266.7
2016-07-19T16:45:00Z	B02	291	222.8	26.585	8611.2
2016-07-19T16:50:00Z	B02	291	222.8	26.781	30311.3
2016-07-19T16:55:00Z	B02	291	222.8	26.977	26178
2016-07-19T17:00:00Z	B02	291	222.8	26.781	9644.5
2016-07-19T17:05:00Z	B02	291	222.8	26.879	22044.6
2016-07-19T17:10:00Z	B02	291	222.8	26.977	22044.6
2016-07-19T17:15:00Z	B02	291	222.8	27.075	23422.4
2016-07-19T17:20:00Z	B02	291	222.8	26.977	30311.3
2016-07-19T17:25:00Z	B02	291	222.8	26.977	8266.7
2016-07-19T17:30:00Z	B02	291	222.8	26.781	7233.4
2016-07-19T17:35:00Z	B02	291	222.8	26.977	19977.9
2016-07-19T17:40:00Z	B02	291	222.8	26.781	8611.2
2016-07-19T17:45:00Z	B02	291	222.8	26.879	11022.3
2016-07-19T17:50:00Z	B02	291	222.8	26.977	14466.8
2016-07-19T17:55:00Z	B02	291	222.8	26.879	10677.8
2016-07-19T18:00:00Z	B02	291	222.8	26.977	10677.8
2016-07-19T18:05:00Z	B02	291	222.8	26.879	5511.1
2016-07-19T18:10:00Z	B02	291	222.8	26.879	5511.1
2016-07-19T18:15:00Z	B02	291	222.8	26.879	10333.4
2016-07-19T18:20:00Z	B02	291	222.8	26.879	6200
2016-07-19T18:25:00Z	B02	291	222.8	26.879	7577.8
2016-07-19T18:30:00Z	B02	291	222.8	26.879	9644.5
2016-07-19T18:35:00Z	B02	291	222.8	26.879	8611.2
2016-07-19T18:40:00Z	B02	291	222.8	26.879	8266.7
2016-07-19T18:45:00Z	B02	291	222.8	26.879	5166.7
2016-07-19T18:50:00Z	B02	291	222.8	26.879	5166.7
2016-07-19T18:55:00Z	B02	291	222.8	26.781	4133.4
2016-07-19T19:00:00Z	B02	291	222.8	26.781	5511.1
2016-07-19T19:05:00Z	B02	291	222.8	26.781	5166.7
2016-07-19T19:10:00Z	B02	291	222.8	26.781	4822.3
2016-07-19T19:15:00Z	B02	291	222.8	26.683	2583.4
2016-07-19T19:20:00Z	B02	291	222.8	26.683	2927.8
2016-07-19T19:25:00Z	B02	291	222.8	26.683	2669.5
2016-07-19T19:30:00Z	B02	291	222.8	26.585	2066.7
2016-07-19T19:35:00Z	B02	291	222.8	26.585	2238.9
2016-07-19T19:40:00Z	B02	291	222.8	26.585	2497.2
2016-07-19T19:45:00Z	B02	291	222.8	26.488	1377.8
2016-07-19T19:50:00Z	B02	291	222.8	26.488	1237.9
2016-07-19T19:55:00Z	B02	291	222.8	26.39	1248.6
2016-07-19T20:00:00Z	B02	291	222.8	26.39	1130.2
2016-07-19T20:05:00Z	B02	291	222.8	26.292	710.4
2016-07-19T20:10:00Z	B02	291	222.8	26.195	624.3
2016-07-19T20:15:00Z	B02	291	222.8	26.195	549
2016-07-19T20:20:00Z	B02	291	222.8	26.097	473.6
2016-07-19T20:25:00Z	B02	291	222.8	26.097	398.3
2016-07-19T20:30:00Z	B02	291	222.8	26	322.9
2016-07-19T20:35:00Z	B02	291	222.8	26	247.6
2016-07-19T20:40:00Z	B02	291	222.8	25.902	172.2
2016-07-19T20:45:00Z	B02	291	222.8	25.805	107.6
2016-07-19T20:50:00Z	B02	291	222.8	25.805	64.6
2016-07-19T20:55:00Z	B02	291	222.8	25.708	32.3
2016-07-19T21:00:00Z	B02	291	222.8	25.708	10.8
2016-07-19T21:05:00Z	B02	291	222.8	25.61	0
2016-07-19T21:10:00Z	B02	291	222.8	25.61	0
2016-07-19T21:15:00Z	B02	291	222.8	25.513	0
2016-07-19T21:20:00Z	B02	291	222.8	25.513	0
2016-07-19T21:25:00Z	B02	291	222.8	25.416	0
2016-07-19T21:30:00Z	B02	291	222.8	25.319	0
2016-07-19T21:35:00Z	B02	291	222.8	25.319	0
2016-07-19T21:40:00Z	B02	291	222.8	25.222	0
2016-07-19T21:45:00Z	B02	291	222.8	25.222	0
2016-07-19T21:50:00Z	B02	291	222.8	25.125	0
2016-07-19T21:55:00Z	B02	291	222.8	25.125	0
2016-07-19T22:00:00Z	B02	291	222.8	25.028	0
2016-07-19T22:05:00Z	B02	291	222.8	25.028	0
2016-07-19T22:10:00Z	B02	291	222.8	24.931	0
2016-07-19T22:15:00Z	B02	291	222.8	24.835	0
2016-07-19T22:20:00Z	B02	291	222.8	24.835	0
2016-07-19T22:25:00Z	B02	291	222.8	24.738	0
2016-07-19T22:30:00Z	B02	291	222.8	24.738	0
[truncated: 97,253 more rows]

## Sheet: Mesocosm_Nutrients
Collection Date	Tank	Nominal_conc_diquat	Init_conc_diquat	Nitrate	Nitrate RDL	Nitrite	Nitrite RDL	Ammonia	Ammonia RDL	Reactive Phosphorus	Reactive Phosphorus RDL	Total Kjeldahl Nitrogen	Total Kjeldahl Nitrogen RDL	Total Phosphorus	Total Phosphorus RDL
2016-07-20	B01	291	222.8	<0.02	0.02	<0.02	0.02	0.005	0.003	0.002	0.002	0.27	0.02	0.008	0.005
2016-08-30	B01	291	222.8	<0.02	0.02	<0.02	0.02	0.005	0.003	0.004	0.002	0.44	0.02	0.015	0.005
2016-07-20	B02	291	222.8	<0.02	0.02	<0.02	0.02	<0.003	0.003	0.002	0.002	0.27	0.02	0.008	0.005
2016-07-27	B02	291	222.8	<0.02	0.02	<0.02	0.02	0.003	0.003	0.005	0.002	0.61	0.02	0.041	0.005
2016-08-10	B02	291	222.8	<0.02	0.02	<0.02	0.02	0.004	0.003	0.004	0.002	0.57	0.02	0.032	0.005
2016-08-30	B02	291	222.8	<0.02	0.02	<0.02	0.02	0.004	0.003	0.006	0.002	0.45	0.02	0.021	0.005
2016-07-20	B03	291	222.8	<0.02	0.02	<0.02	0.02	<0.003	0.003	<0.002	0.002	0.29	0.02	0.012	0.005
2016-07-27	B03	291	222.8	<0.02	0.02	<0.02	0.02	<0.003	0.003	0.017	0.002	0.53	0.02	0.049	0.005
2016-08-30	B03	291	222.8	<0.02	0.02	<0.02	0.02	0.003	0.003	0.006	0.002	0.53	0.02	0.024	0.005
2016-07-20	B04	291	222.8	<0.02	0.02	<0.02	0.02	<0.003	0.003	<0.002	0.002	0.29	0.02	0.01	0.005
2016-08-30	B04	291	222.8	<0.02	0.02	<0.02	0.02	0.01	0.003	0.007	0.002	0.49	0.02	0.025	0.005
2016-07-20	B05	291	222.8	<0.02	0.02	<0.02	0.02	<0.003	0.003	<0.002	0.002	0.25	0.02	0.009	0.005
2016-08-10	B05	291	222.8	<0.02	0.02	<0.02	0.02	0.003	0.003	0.005	0.002	0.63	0.02	0.043	0.005
2016-08-30	B05	291	222.8	<0.02	0.02	<0.02	0.02	0.016	0.003	0.003	0.002	0.44	0.02	0.012	0.005
2016-07-20	G01	74	64.6	0.02	0.02	<0.02	0.02	0.009	0.003	0.004	0.002	0.36	0.02	0.014	0.005
2016-07-27	G01	74	64.6	<0.02	0.02	<0.02	0.02	0.007	0.003	0.011	0.002	0.42	0.02	0.03	0.005
2016-08-10	G01	74	64.6	<0.02	0.02	<0.02	0.02	0.003	0.003	0.004	0.002	0.49	0.02	0.025	0.005
2016-08-30	G01	74	64.6	<0.02	0.02	<0.02	0.02	0.005	0.003	0.003	0.002	0.43	0.02	0.015	0.005
2016-07-20	G02	74	64.6	<0.02	0.02	<0.02	0.02	<0.003	0.003	0.003	0.002	0.33	0.02	0.014	0.005
2016-07-27	G02	74	64.6	<0.02	0.02	<0.02	0.02	0.003	0.003	0.01	0.002	0.57	0.02	0.065	0.005
2016-08-30	G02	74	64.6	<0.02	0.02	<0.02	0.02	0.004	0.003	0.011	0.002	0.72	0.02	0.043	0.005
2016-07-20	G03	74	64.6	<0.02	0.02	<0.02	0.02	0.004	0.003	0.005	0.002	0.37	0.02	0.019	0.005
2016-08-10	G03	74	64.6	<0.02	0.02	<0.02	0.02	<0.003	0.003	0.003	0.002	0.59	0.02	0.04	0.005
2016-08-30	G03	74	64.6	<0.02	0.02	<0.02	0.02	0.004	0.003	0.005	0.002	0.56	0.02	0.03	0.005
2016-07-20	G04	74	64.6	<0.02	0.02	<0.02	0.02	<0.003	0.003	0.005	0.002	0.37	0.02	0.014	0.005
2016-08-30	G04	74	64.6	<0.02	0.02	<0.02	0.02	0.006	0.003	0.007	0.002	0.64	0.02	0.027	0.005
2016-07-20	G05	74	64.6	<0.02	0.02	<0.02	0.02	0.009	0.003	0.003	0.002	0.37	0.02	0.013	0.005
2016-08-30	G05	74	64.6	<0.02	0.02	<0.02	0.02	0.003	0.003	0.007	0.002	0.63	0.02	0.024	0.005
2016-07-20	R01	147	126.4	<0.02	0.02	<0.02	0.02	0.008	0.003	0.003	0.002	0.3	0.02	0.014	0.005
2016-07-27	R01	147	126.4	<0.02	0.02	<0.02	0.02	<0.003	0.003	0.005	0.002	0.45	0.02	0.036	0.005
2016-08-10	R01	147	126.4	<0.02	0.02	<0.02	0.02	0.003	0.003	0.002	0.002	0.52	0.02	0.029	0.005
2016-08-30	R01	147	126.4	<0.02	0.02	<0.02	0.02	0.004	0.003	0.004	0.002	0.46	0.02	0.017	0.005
2016-07-20	R02	147	126.4	<0.02	0.02	<0.02	0.02	<0.003	0.003	0.003	0.002	0.32	0.02	0.014	0.005
2016-08-30	R02	147	126.4	<0.02	0.02	<0.02	0.02	0.007	0.003	0.008	0.002	0.6	0.02	0.031	0.005
2016-07-20	R03	147	126.4	<0.02	0.02	<0.02	0.02	<0.003	0.003	0.003	0.002	0.34	0.02	0.013	0.005
2016-07-27	R03	147	126.4	<0.02	0.02	<0.02	0.02	<0.003	0.003	0.005	0.002	0.53	0.02	0.037	0.005
2016-08-10	R03	147	126.4	<0.02	0.02	<0.02	0.02	0.013	0.003	0.002	0.002	0.53	0.02	0.023	0.005
2016-08-30	R03	147	126.4	<0.02	0.02	<0.02	0.02	0.003	0.003	0.005	0.002	0.47	0.02	0.017	0.005
2016-07-20	R04	147	126.4	<0.02	0.02	<0.02	0.02	<0.003	0.003	0.003	0.002	0.33	0.02	0.011	0.005
2016-08-30	R04	147	126.4	<0.02	0.02	<0.02	0.02	<0.003	0.003	0.004	0.002	0.5	0.02	0.027	0.005
2016-07-20	R05	147	126.4	<0.02	0.02	<0.02	0.02	<0.003	0.003	0.004	0.002	0.38	0.02	0.017	0.005
2016-08-30	R05	147	126.4	<0.02	0.02	<0.02	0.02	0.005	0.003	0.003	0.002	0.39	0.02	0.012	0.005
2016-07-20	T01	1153	1016	<0.02	0.02	<0.02	0.02	0.006	0.003	0.002	0.002	0.22	0.02	0.006	0.005
2016-08-30	T01	1153	1016	<0.02	0.02	<0.02	0.02	0.008	0.003	0.004	0.002	0.48	0.02	0.022	0.005
2016-07-20	T02	1153	1016	<0.02	0.02	<0.02	0.02	0.003	0.003	0.003	0.002	0.27	0.02	0.007	0.005
2016-07-27	T02	1153	1016	<0.02	0.02	<0.02	0.02	0.007	0.003	0.008	0.002	0.74	0.02	0.08	0.005
2016-08-10	T02	1153	1016	<0.02	0.02	<0.02	0.02	0.005	0.003	0.003	0.002	0.57	0.02	0.03	0.005
2016-08-30	T02	1153	1016	<0.02	0.02	<0.02	0.02	0.01	0.003	0.003	0.002	0.5	0.02	0.022	0.005
2016-07-20	T03	1153	1016	<0.02	0.02	<0.02	0.02	<0.003	0.003	0.003	0.002	0.32	0.02	0.011	0.005
2016-07-27	T03	1153	1016	<0.02	0.02	<0.02	0.02	0.007	0.003	0.01	0.002	0.8	0.02	0.093	0.005
2016-08-10	T03	1153	1016	<0.02	0.02	<0.02	0.02	0.006	0.003	0.004	0.002	0.58	0.02	0.034	0.005
2016-08-30	T03	1153	1016	<0.02	0.02	<0.02	0.02	0.007	0.003	0.004	0.002	0.49	0.02	0.022	0.005
2016-07-20	T04	1153	1016	<0.02	0.02	<0.02	0.02	0.006	0.003	0.003	0.002	0.32	0.02	0.015	0.005
2016-08-30	T04	1153	1016	<0.02	0.02	<0.02	0.02	0.008	0.003	0.002	0.002	0.49	0.02	0.017	0.005
2016-07-20	T05	1153	1016	<0.02	0.02	<0.02	0.02	0.013	0.003	0.003	0.002	0.34	0.02	0.015	0.005
2016-08-30	T05	1153	1016	<0.02	0.02	<0.02	0.02	0.008	0.003	0.003	0.002	0.53	0.02	0.016	0.005
2016-07-20	W01	579	474.6	<0.02	0.02	<0.02	0.02	<0.003	0.003	0.003	0.002	0.31	0.02	0.012	0.005
2016-08-30	W01	579	474.6	<0.02	0.02	<0.02	0.02	0.004	0.003	0.005	0.002	0.5	0.02	0.029	0.005
2016-07-20	W02	579	474.6	<0.02	0.02	<0.02	0.02	0.004	0.003	0.003	0.002	0.29	0.02	0.011	0.005
2016-08-30	W02	579	474.6	<0.02	0.02	<0.02	0.02	0.004	0.003	0.004	0.002	0.52	0.02	0.021	0.005
2016-07-20	W03	579	474.6	<0.02	0.02	<0.02	0.02	0.005	0.003	0.002	0.002	0.27	0.02	0.008	0.005
2016-08-30	W03	579	474.6	<0.02	0.02	<0.02	0.02	0.004	0.003	0.005	0.002	0.54	0.02	0.025	0.005
2016-07-20	W04	579	474.6	<0.02	0.02	<0.02	0.02	<0.003	0.003	0.003	0.002	0.32	0.02	0.01	0.005
2016-07-27	W04	579	474.6	<0.02	0.02	<0.02	0.02	0.008	0.003	0.009	0.002	0.68	0.02	0.083	0.005
2016-08-10	W04	579	474.6	<0.02	0.02	<0.02	0.02	0.004	0.003	0.005	0.002	0.63	0.02	0.04	0.005
2016-08-30	W04	579	474.6	<0.02	0.02	<0.02	0.02	0.004	0.003	0.006	0.002	0.59	0.02	0.035	0.005
2016-07-20	W05	579	474.6	<0.02	0.02	<0.02	0.02	0.007	0.003	0.003	0.002	0.32	0.02	0.011	0.005
2016-07-27	W05	579	474.6	<0.02	0.02	<0.02	0.02	0.005	0.003	0.006	0.002	0.66	0.02	0.048	0.005
2016-08-10	W05	579	474.6	<0.02	0.02	<0.02	0.02	0.003	0.003	0.004	0.002	0.62	0.02	0.028	0.005
2016-08-30	W05	579	474.6	<0.02	0.02	<0.02	0.02	0.003	0.003	0.004	0.002	0.5	0.02	0.019	0.005
2016-07-20	Y01	0	0.0 (Control)	<0.02	0.02	<0.02	0.02	0.004	0.003	0.002	0.002	0.27	0.02	0.008	0.005
2016-08-30	Y01	0	0.0 (Control)	<0.02	0.02	<0.02	0.02	<0.003	0.003	0.003	0.002	0.36	0.02	0.014	0.005
2016-07-20	Y02	0	0.0 (Control)	<0.02	0.02	<0.02	0.02	0.004	0.003	0.002	0.002	0.28	0.02	0.011	0.005
2016-08-30	Y02	0	0.0 (Control)	<0.02	0.02	<0.02	0.02	<0.003	0.003	0.002	0.002	0.39	0.02	0.015	0.005
2016-07-20	Y03	0	0.0 (Control)	<0.02	0.02	<0.02	0.02	0.004	0.003	0.003	0.002	0.34	0.02	0.014	0.005
2016-08-30	Y03	0	0.0 (Control)	<0.02	0.02	<0.02	0.02	<0.003	0.003	0.002	0.002	0.36	0.02	0.015	0.005
2016-07-20	Y04	0	0.0 (Control)	<0.02	0.02	<0.02	0.02	0.008	0.003	0.003	0.002	0.33	0.02	0.014	0.005
2016-07-27	Y04	0	0.0 (Control)	<0.02	0.02	<0.02	0.02	0.003	0.003	0.003	0.002	0.33	0.02	0.013	0.005
2016-08-10	Y04	0	0.0 (Control)	<0.02	0.02	<0.02	0.02	0.004	0.003	<0.002	0.002	0.41	0.02	0.015	0.005
2016-08-30	Y04	0	0.0 (Control)	<0.02	0.02	<0.02	0.02	0.008	0.003	0.003	0.002	0.43	0.02	0.018	0.005
2016-07-20	Y05	0	0.0 (Control)	<0.02	0.02	<0.02	0.02	0.004	0.003	0.002	0.002	0.26	0.02	0.007	0.005
2016-07-27	Y05	0	0.0 (Control)	<0.02	0.02	<0.02	0.02	0.009	0.003	0.003	0.002	0.35	0.02	0.015	0.005
2016-08-10	Y05	0	0.0 (Control)	<0.02	0.02	<0.02	0.02	<0.003	0.003	<0.002	0.002	0.33	0.02	0.014	0.005
2016-08-30	Y05	0	0.0 (Control)	<0.02	0.02	<0.02	0.02	0.005	0.003	0.003	0.002	0.41	0.02	0.02	0.005

## Sheet: Diquat_Measurements
Sample_ID	Tank	Date Collected	Exp_Day	Nominal_Diquat	Measured_Diquat	Diquat_RDL
DIQI-G01	G01	2016-07-20	0-1hr	74	68	5
DIQI-G02	G02	2016-07-20	0-1hr	74	59	5
DIQI-G03	G03	2016-07-20	0-1hr	74	63	5
DIQI-G04	G04	2016-07-20	0-1hr	74	67	5
DIQI-G05	G05	2016-07-20	0-1hr	74	66	5
DIQI-R01	R01	2016-07-20	0-1hr	147	126	5
DIQI-R02	R02	2016-07-20	0-1hr	147	124	5
DIQI-R03	R03	2016-07-20	0-1hr	147	131	5
DIQI-R04	R04	2016-07-20	0-1hr	147	130	5
DIQI-R05	R05	2016-07-20	0-1hr	147	121	5
DIQI-Y01	Y01	2016-07-20	0-1hr	0	< 5	5
DIQI-Y02	Y02	2016-07-20	0-1hr	0	< 5	5
DIQI-Y03	Y03	2016-07-20	0-1hr	0	< 5	5
DIQI-Y04	Y04	2016-07-20	0-1hr	0	< 5	5
DIQI-Y05	Y05	2016-07-20	0-1hr	0	< 5	5
DIQI-T01	T01	2016-07-20	0-1hr	1153	1120	5
DIQI-T02	T02	2016-07-20	0-1hr	1153	1250	5
DIQI-T03	T03	2016-07-20	0-1hr	1153	920	5
DIQI-T04	T04	2016-07-20	0-1hr	1153	910	5
DIQI-T05	T05	2016-07-20	0-1hr	1153	880	5
DIQI-W01	W01	2016-07-20	0-1hr	579	436	5
DIQI-W02	W02	2016-07-20	0-1hr	579	408	5
DIQI-W03	W03	2016-07-20	0-1hr	579	474	5
DIQI-W04	W04	2016-07-20	0-1hr	579	470	5
DIQI-W05	W05	2016-07-20	0-1hr	579	585	5
DIQI-B01	B01	2016-07-20	0-1hr	291	272	5
DIQI-B02	B02	2016-07-20	0-1hr	291	206	5
DIQI-B03	B03	2016-07-20	0-1hr	291	210	5
DIQI-B04	B04	2016-07-20	0-1hr	291	220	5
DIQI-B05	B05	2016-07-20	0-1hr	291	206	5
DIQ2-GO1	GO1	2016-07-21	1	74	36	5
DIQ2-GO3	GO3	2016-07-21	1	74	34	5
DIQ2-RO1	RO1	2016-07-21	1	147	73	5
DIQ2-RO3	RO3	2016-07-21	1	147	76	5
DIQ2-Y04	Y04	2016-07-21	1	0	< 5	5
DIQ2-Y05	Y05	2016-07-21	1	0	< 5	5
DIQ2-T02	T02	2016-07-21	1	1153	450	5
DIQ2-T03	T03	2016-07-21	1	1153	132	5
DIQ2-W04	W04	2016-07-21	1	579	228	5
DIQ2-W05	W05	2016-07-21	1	579	208	5
DIQ2-B02	B02	2016-07-21	1	291	181	5
DIQ2-B05	B05	2016-07-21	1	291	155	5
DIQ3-G01	G01	2016-07-22	2	74	16	5
DIQ3-G03	G03	2016-07-22	2	74	15	5
DIQ3-R01	R01	2016-07-22	2	147	33	5
DIQ3-R03	R03	2016-07-22	2	147	29	5
DIQ3-Y04	Y04	2016-07-22	2	0	< 5	5
DIQ3-Y05	Y05	2016-07-22	2	0	< 5	5
DIQ3-T02	T02	2016-07-22	2	1153	755	5
DIQ3-T03	T03	2016-07-22	2	1153	605	5
DIQ3-W04	W04	2016-07-22	2	579	238	5
DIQ3-W05	W05	2016-07-22	2	579	242	5
DIQ3-B02	B02	2016-07-22	2	291	101	5
DIQ3-B05	B05	2016-07-22	2	291	87	5
DIQ4-G01	G01	2016-07-24	4	74	5	5
DIQ4-G03	G03	2016-07-24	4	74	6	5
DIQ4-R01	R01	2016-07-24	4	147	13	5
DIQ4-R03	R03	2016-07-24	4	147	14	5
DIQ4-Y04	Y04	2016-07-24	4	0	< 5	5
DIQ4-Y05	Y05	2016-07-24	4	0	< 5	5
DIQ4-T02	T02	2016-07-24	4	1153	455	5
DIQ4-T03	T03	2016-07-24	4	1153	400	5
DIQ4-W04	W04	2016-07-24	4	579	109	5
DIQ4-W05	W05	2016-07-24	4	579	139	5
DIQ4-B02	B02	2016-07-24	4	291	51	5
DIQ4-B05	B05	2016-07-24	4	291	39	5
DIQ5-Y01	Y01	2016-07-27	7	0	< 5	5
DIQ5-Y02	Y02	2016-07-27	7	0	< 5	5
DIQ5-Y03	Y03	2016-07-27	7	0	< 5	5
DIQ5-Y04	Y04	2016-07-27	7	0	< 5	5
DIQ5-Y05	Y05	2016-07-27	7	0	< 5	5
DIQ5-G01	G01	2016-07-27	7	74	< 5	5
DIQ5-G02	G02	2016-07-27	7	74	< 5	5
DIQ5-G03	G03	2016-07-27	7	74	< 5	5
DIQ5-G04	G04	2016-07-27	7	74	< 5	5
DIQ5-G05	G05	2016-07-27	7	74	< 5	5
DIQ5-R01	R01	2016-07-27	7	147	9	5
DIQ5-R02	R02	2016-07-27	7	147	9	5
DIQ5-R03	R03	2016-07-27	7	147	7	5
DIQ5-R04	R04	2016-07-27	7	147	8	5
DIQ5-R05	R05	2016-07-27	7	147	7	5
DIQ5-B01	B01	2016-07-27	7	291	23	5
DIQ5-B02	B02	2016-07-27	7	291	31	5
DIQ5-B03	B03	2016-07-27	7	291	31	5
DIQ5-B04	B04	2016-07-27	7	291	23	5
DIQ5-B05	B05	2016-07-27	7	291	26	5
DIQ5-W01	W01	2016-07-27	7	579	85	5
DIQ5-W02	W02	2016-07-27	7	579	92	5
DIQ5-W03	W03	2016-07-27	7	579	90	5
DIQ5-W04	W04	2016-07-27	7	579	84	5
DIQ5-W05	W05	2016-07-27	7	579	88	5
DIQ5-T01	T01	2016-07-27	7	1153	262	5
DIQ5-T02	T02	2016-07-27	7	1153	304	5
DIQ5-T03	T03	2016-07-27	7	1153	266	5
DIQ5-T04	T04	2016-07-27	7	1153	296	5
DIQ5-T05	T05	2016-07-27	7	1153	304	5
DIQ6-Y04	Y04	2016-08-10	21	0	< 5	5
DIQ6-Y05	Y05	2016-08-10	21	0	< 5	5
DIQ6-G01	G01	2016-08-10	21	74	< 5	5
DIQ6-G03	G03	2016-08-10	21	74	< 5	5
DIQ6-R01	R01	2016-08-10	21	147	< 5	5
DIQ6-R03	R03	2016-08-10	21	147	< 5	5
DIQ6-B02	B02	2016-08-10	21	291	< 5	5
DIQ6-B05	B05	2016-08-10	21	291	< 5	5
DIQ6-W04	W04	2016-08-10	21	579	10	5
DIQ6-W05	W05	2016-08-10	21	579	9	5
DIQ6-T02	T02	2016-08-10	21	1153	37	5
DIQ6-T03	T03	2016-08-10	21	1153	51	5
DIQ7-Y04	Y04	2016-08-30	41	0	< 5	5
DIQ7-Y05	Y05	2016-08-30	41	0	< 5	5
DIQ7-G01	G01	2016-08-30	41	74	< 5	5
DIQ7-G03	G03	2016-08-30	41	74	< 5	5
DIQ7-R01	R01	2016-08-30	41	147	< 5	5
DIQ7-R03	R03	2016-08-30	41	147	< 5	5
DIQ7-B02	B02	2016-08-30	41	291	< 5	5
DIQ7-B05	B05	2016-08-30	41	291	< 5	5
DIQ7-W04	W04	2016-08-30	41	579	6	5
DIQ7-W05	W05	2016-08-30	41	579	6	5
DIQ7-T02	T02	2016-08-30	41	1153	12	5
DIQ7-T03	T03	2016-08-30	41	1153	15	5

## Sheet: AquaticPlant_Biomass
Date	Exp_Day	Tank	Nominal_conc_diquat	Init_conc_diquat	Species	Pot_ID	No_Plants_Approx	Biom_Wet_Weight	Biom_Dry_Weight
2016-08-31	42	Y01	0	0.0 (Control)	Elodea canadensis	EC1	10?	69.1	6.7386
2016-08-31	42	Y01	0	0.0 (Control)	Elodea canadensis	EC2	10?	58.1	6.2837
2016-08-31	42	Y01	0	0.0 (Control)	Elodea canadensis	EC3	10?	57.4	4.6086
2016-08-31	42	Y01	0	0.0 (Control)	Myriophyllum spicatum	MS1	10?	31.6	3.4703
2016-08-31	42	Y01	0	0.0 (Control)	Myriophyllum spicatum	MS2	10?	20.7	2.9027
2016-08-31	42	Y01	0	0.0 (Control)	Myriophyllum spicatum	MS3	10?	40.3	4.4479
2016-08-31	42	Y01	0	0.0 (Control)	Hydrocharis morsus-ranae	HMR	9	21.6	1.2296
2016-08-31	42	Y01	0	0.0 (Control)	Ceratophyllum demersum	CD	27	62.5	4.9856
2016-08-31	42	Y02	0	0.0 (Control)	Elodea canadensis	EC1	10?	70.9	6.2537
2016-08-31	42	Y02	0	0.0 (Control)	Elodea canadensis	EC2	10?	52.7	4.7397
2016-08-31	42	Y02	0	0.0 (Control)	Elodea canadensis	EC3	10?	58.2	4.6043
2016-08-31	42	Y02	0	0.0 (Control)	Myriophyllum spicatum	MS1	5/	7	0.8843
2016-08-31	42	Y02	0	0.0 (Control)	Myriophyllum spicatum	MS2	6?	7.5	0.7785
2016-08-31	42	Y02	0	0.0 (Control)	Myriophyllum spicatum	MS3	6?	9.9	1.4435
2016-08-31	42	Y02	0	0.0 (Control)	Hydrocharis morsus-ranae	HMR	8	17.4	1.1462
2016-08-31	42	Y02	0	0.0 (Control)	Ceratophyllum demersum	CD	32	65.6	5.0839
2016-08-31	42	Y03	0	0.0 (Control)	Elodea canadensis	EC1	10?	65.2	5.9821
2016-08-31	42	Y03	0	0.0 (Control)	Elodea canadensis	EC2	10?	60.4	5.6086
2016-08-31	42	Y03	0	0.0 (Control)	Elodea canadensis	EC3	10?	73.2	6.3009
2016-08-31	42	Y03	0	0.0 (Control)	Myriophyllum spicatum	MS1	10	42.5	4.951
2016-08-31	42	Y03	0	0.0 (Control)	Myriophyllum spicatum	MS2	10	37.5	4.2582
2016-08-31	42	Y03	0	0.0 (Control)	Myriophyllum spicatum	MS3	10	56.8	6.9249
2016-08-31	42	Y03	0	0.0 (Control)	Hydrocharis morsus-ranae	HMR	10	18.9	0.9976
2016-08-31	42	Y03	0	0.0 (Control)	Ceratophyllum demersum	CD	33	96.2	7.8242
2016-08-31	42	Y04	0	0.0 (Control)	Elodea canadensis	EC1	10?	33.7	3.5739
2016-08-31	42	Y04	0	0.0 (Control)	Elodea canadensis	EC2	10?	57.6	5.3322
2016-08-31	42	Y04	0	0.0 (Control)	Elodea canadensis	EC3	10	28.9	2.8917
2016-08-31	42	Y04	0	0.0 (Control)	Myriophyllum spicatum	MS1	10	43.5	4.889
2016-08-31	42	Y04	0	0.0 (Control)	Myriophyllum spicatum	MS2	10	46.9	4.7011
2016-08-31	42	Y04	0	0.0 (Control)	Myriophyllum spicatum	MS3	7	39.3	4.4569
2016-08-31	42	Y04	0	0.0 (Control)	Hydrocharis morsus-ranae	HMR	10	25.2	1.3495
2016-08-31	42	Y04	0	0.0 (Control)	Ceratophyllum demersum	CD	27	74.1	5.9675
2016-08-31	42	Y05	0	0.0 (Control)	Elodea canadensis	EC1	10?	68.3	7.5598
2016-08-31	42	Y05	0	0.0 (Control)	Elodea canadensis	EC2	10?	58.9	6.0156
2016-08-31	42	Y05	0	0.0 (Control)	Elodea canadensis	EC3	10?	56.5	6.4281
2016-08-31	42	Y05	0	0.0 (Control)	Myriophyllum spicatum	MS1	10	65.8	8.2964
2016-08-31	42	Y05	0	0.0 (Control)	Myriophyllum spicatum	MS2	10	64.6	7.7635
2016-08-31	42	Y05	0	0.0 (Control)	Myriophyllum spicatum	MS3	10	50.7	6.0845
2016-08-31	42	Y05	0	0.0 (Control)	Hydrocharis morsus-ranae	HMR	10	33.7	1.8403
2016-08-31	42	Y05	0	0.0 (Control)	Ceratophyllum demersum	CD	32	75.4	7.5102
2016-08-31	42	W01	579	474.6	Elodea canadensis	EC1	0	/	/
2016-08-31	42	W01	579	474.6	Elodea canadensis	EC2	0	/	/
2016-08-31	42	W01	579	474.6	Elodea canadensis	EC3	0	/	/
2016-08-31	42	W01	579	474.6	Myriophyllum spicatum	MS1	0	/	/
2016-08-31	42	W01	579	474.6	Myriophyllum spicatum	MS2	0	/	/
2016-08-31	42	W01	579	474.6	Myriophyllum spicatum	MS3	0	/	/
2016-08-31	42	W01	579	474.6	Hydrocharis morsus-ranae	HMR	0	/	/
2016-08-31	42	W01	579	474.6	Ceratophyllum demersum	CD	0	/	/
2016-08-31	42	G01	74	64.6	Elodea canadensis	EC1	0	/	/
2016-08-31	42	G01	74	64.6	Elodea canadensis	EC2	0	/	/
2016-08-31	42	G01	74	64.6	Elodea canadensis	EC3	0	/	/
2016-08-31	42	G01	74	64.6	Myriophyllum spicatum	MS1	0	/	/
2016-08-31	42	G01	74	64.6	Myriophyllum spicatum	MS2	0	/	/
2016-08-31	42	G01	74	64.6	Myriophyllum spicatum	MS3	0	/	/
2016-08-31	42	G01	74	64.6	Hydrocharis morsus-ranae	HMR	0	/	/
2016-08-31	42	G01	74	64.6	Ceratophyllum demersum	CD	0	/	/
2016-08-31	42	T01	1153	1016	Elodea canadensis	EC1	0	/	/
2016-08-31	42	T01	1153	1016	Elodea canadensis	EC2	0	/	/
2016-08-31	42	T01	1153	1016	Elodea canadensis	EC3	1	0.1074	0.0158
2016-08-31	42	T01	1153	1016	Myriophyllum spicatum	MS1	0	/	/
2016-08-31	42	T01	1153	1016	Myriophyllum spicatum	MS2	0	/	/
2016-08-31	42	T01	1153	1016	Myriophyllum spicatum	MS3	0	/	/
2016-08-31	42	T01	1153	1016	Hydrocharis morsus-ranae	HMR	0	/	/
2016-08-31	42	T01	1153	1016	Ceratophyllum demersum	CD	0	/	/
2016-08-31	42	B01	291	222.8	Elodea canadensis	EC1	0	/	/
2016-08-31	42	B01	291	222.8	Elodea canadensis	EC2	0	/	/
2016-08-31	42	B01	291	222.8	Elodea canadensis	EC3	0	/	/
2016-08-31	42	B01	291	222.8	Myriophyllum spicatum	MS1	0	/	/
2016-08-31	42	B01	291	222.8	Myriophyllum spicatum	MS2	0	/	/
2016-08-31	42	B01	291	222.8	Myriophyllum spicatum	MS3	0	/	/
2016-08-31	42	B01	291	222.8	Hydrocharis morsus-ranae	HMR	0	/	/
2016-08-31	42	B01	291	222.8	Ceratophyllum demersum	CD	0	/	/
2016-08-31	42	R01	147	126.4	Elodea canadensis	EC1	2	0.1538	0.0153
2016-08-31	42	R01	147	126.4	Elodea canadensis	EC2	1	0.0442	0.0041
2016-08-31	42	R01	147	126.4	Elodea canadensis	EC3	2	0.0813	0.0055
2016-08-31	42	R01	147	126.4	Myriophyllum spicatum	MS1	0	/	/
2016-08-31	42	R01	147	126.4	Myriophyllum spicatum	MS2	0	/	/
2016-08-31	42	R01	147	126.4	Myriophyllum spicatum	MS3	0	/	/
2016-08-31	42	R01	147	126.4	Hydrocharis morsus-ranae	HMR	0	/	/
2016-08-31	42	R01	147	126.4	Ceratophyllum demersum	CD	0	/	/
2016-08-31	42	T02	1153	1016	Elodea canadensis	EC1	0	/	/
2016-08-31	42	T02	1153	1016	Elodea canadensis	EC2	0	/	/
2016-08-31	42	T02	1153	1016	Elodea canadensis	EC3	0	/	/
2016-08-31	42	T02	1153	1016	Myriophyllum spicatum	MS1	0	/	/
2016-08-31	42	T02	1153	1016	Myriophyllum spicatum	MS2	0	/	/
2016-08-31	42	T02	1153	1016	Myriophyllum spicatum	MS3	0	/	/
2016-08-31	42	T02	1153	1016	Hydrocharis morsus-ranae	HMR	0	/	/
2016-08-31	42	T02	1153	1016	Ceratophyllum demersum	CD	0	/	/
2016-08-31	42	W02	579	474.6	Elodea canadensis	EC1	0	/	/
2016-08-31	42	W02	579	474.6	Elodea canadensis	EC2	0	/	/
2016-08-31	42	W02	579	474.6	Elodea canadensis	EC3	0	/	/
2016-08-31	42	W02	579	474.6	Myriophyllum spicatum	MS1	0	/	/
2016-08-31	42	W02	579	474.6	Myriophyllum spicatum	MS2	0	/	/
2016-08-31	42	W02	579	474.6	Myriophyllum spicatum	MS3	0	/	/
2016-08-31	42	W02	579	474.6	Hydrocharis morsus-ranae	HMR	0	/	/
2016-08-31	42	W02	579	474.6	Ceratophyllum demersum	CD	0	/	/
2016-08-31	42	R02	147	126.4	Elodea canadensis	EC1	1	0.0948	0.005
2016-08-31	42	R02	147	126.4	Elodea canadensis	EC2	1	0.0238	0.004
2016-08-31	42	R02	147	126.4	Elodea canadensis	EC3	2	0.0982	0.0138
2016-08-31	42	R02	147	126.4	Myriophyllum spicatum	MS1	0	/	/
2016-08-31	42	R02	147	126.4	Myriophyllum spicatum	MS2	0	/	/
2016-08-31	42	R02	147	126.4	Myriophyllum spicatum	MS3	0	/	/
2016-08-31	42	R02	147	126.4	Hydrocharis morsus-ranae	HMR	0	/	/
2016-08-31	42	R02	147	126.4	Ceratophyllum demersum	CD	0	/	/
2016-08-31	42	B02	291	222.8	Elodea canadensis	EC1	0	/	/
2016-08-31	42	B02	291	222.8	Elodea canadensis	EC2	0	/	/
2016-08-31	42	B02	291	222.8	Elodea canadensis	EC3	0	/	/
2016-08-31	42	B02	291	222.8	Myriophyllum spicatum	MS1	0	/	/
2016-08-31	42	B02	291	222.8	Myriophyllum spicatum	MS2	0	/	/
2016-08-31	42	B02	291	222.8	Myriophyllum spicatum	MS3	0	/	/
2016-08-31	42	B02	291	222.8	Hydrocharis morsus-ranae	HMR	0	/	/
2016-08-31	42	B02	291	222.8	Ceratophyllum demersum	CD	0	/	/
2016-08-31	42	G02	74	64.6	Elodea canadensis	EC1	1	0.0666	0.0153
2016-08-31	42	G02	74	64.6	Elodea canadensis	EC2	1	0.0443	0.0026
2016-08-31	42	G02	74	64.6	Elodea canadensis	EC3	0	/	/
2016-08-31	42	G02	74	64.6	Myriophyllum spicatum	MS1	0	/	/
2016-08-31	42	G02	74	64.6	Myriophyllum spicatum	MS2	0	/	/
2016-08-31	42	G02	74	64.6	Myriophyllum spicatum	MS3	0	/	/
2016-08-31	42	G02	74	64.6	Hydrocharis morsus-ranae	HMR	0	/	/
2016-08-31	42	G02	74	64.6	Ceratophyllum demersum	CD	0	/	/
2016-08-31	42	W03	579	474.6	Elodea canadensis	EC1	0	/	/
2016-08-31	42	W03	579	474.6	Elodea canadensis	EC2	0	/	/
2016-08-31	42	W03	579	474.6	Elodea canadensis	EC3	0	/	/
2016-08-31	42	W03	579	474.6	Myriophyllum spicatum	MS1	0	/	/
2016-08-31	42	W03	579	474.6	Myriophyllum spicatum	MS2	0	/	/
2016-08-31	42	W03	579	474.6	Myriophyllum spicatum	MS3	0	/	/
2016-08-31	42	W03	579	474.6	Hydrocharis morsus-ranae	HMR	0	/	/
2016-08-31	42	W03	579	474.6	Ceratophyllum demersum	CD	0	/	/
2016-08-31	42	B03	291	222.8	Elodea canadensis	EC1	0	/	/
2016-08-31	42	B03	291	222.8	Elodea canadensis	EC2	0	/	/
2016-08-31	42	B03	291	222.8	Elodea canadensis	EC3	0	/	/
2016-08-31	42	B03	291	222.8	Myriophyllum spicatum	MS1	0	/	/
2016-08-31	42	B03	291	222.8	Myriophyllum spicatum	MS2	0	/	/
2016-08-31	42	B03	291	222.8	Myriophyllum spicatum	MS3	0	/	/
2016-08-31	42	B03	291	222.8	Hydrocharis morsus-ranae	HMR	0	/	/
2016-08-31	42	B03	291	222.8	Ceratophyllum demersum	CD	0	/	/
2016-08-31	42	R03	147	126.4	Elodea canadensis	EC1	1	0.0498	0.0076
2016-08-31	42	R03	147	126.4	Elodea canadensis	EC2	1	0.0213	0.002
2016-08-31	42	R03	147	126.4	Elodea canadensis	EC3	3	0.28	0.0179
2016-08-31	42	R03	147	126.4	Myriophyllum spicatum	MS1	v	/	/
2016-08-31	42	R03	147	126.4	Myriophyllum spicatum	MS2	0	/	/
2016-08-31	42	R03	147	126.4	Myriophyllum spicatum	MS3	0	/	/
2016-08-31	42	R03	147	126.4	Hydrocharis morsus-ranae	HMR	0	/	/
2016-08-31	42	R03	147	126.4	Ceratophyllum demersum	CD	0	/	/
2016-08-31	42	G03	74	64.6	Elodea canadensis	EC1	0	/	/
2016-08-31	42	G03	74	64.6	Elodea canadensis	EC2	0	/	/
2016-08-31	42	G03	74	64.6	Elodea canadensis	EC3	3	0.1068	0.0133
2016-08-31	42	G03	74	64.6	Myriophyllum spicatum	MS1	2	0.2276	0.0305
2016-08-31	42	G03	74	64.6	Myriophyllum spicatum	MS2	0	/	/
2016-08-31	42	G03	74	64.6	Myriophyllum spicatum	MS3	1	0.0094	0.0005
2016-08-31	42	G03	74	64.6	Hydrocharis morsus-ranae	HMR	0	/	/
2016-08-31	42	G03	74	64.6	Ceratophyllum demersum	CD	0	/	/
2016-08-31	42	T03	1153	1016	Elodea canadensis	EC1	0	/	/
2016-08-31	42	T03	1153	1016	Elodea canadensis	EC2	0	/	/
2016-08-31	42	T03	1153	1016	Elodea canadensis	EC3	0	/	/
2016-08-31	42	T03	1153	1016	Myriophyllum spicatum	MS1	0	/	/
2016-08-31	42	T03	1153	1016	Myriophyllum spicatum	MS2	0	/	/
2016-08-31	42	T03	1153	1016	Myriophyllum spicatum	MS3	0	/	/
2016-08-31	42	T03	1153	1016	Hydrocharis morsus-ranae	HMR	0	/	/
2016-08-31	42	T03	1153	1016	Ceratophyllum demersum	CD	0	/	/
2016-08-31	42	G04	74	64.6	Elodea canadensis	EC1	2	0.0411	0.0059
2016-08-31	42	G04	74	64.6	Elodea canadensis	EC2	0	/	/
2016-08-31	42	G04	74	64.6	Elodea canadensis	EC3	1	0.028	0.0035
2016-08-31	42	G04	74	64.6	Myriophyllum spicatum	MS1	0	/	/
2016-08-31	42	G04	74	64.6	Myriophyllum spicatum	MS2	0	/	/
2016-08-31	42	G04	74	64.6	Myriophyllum spicatum	MS3	0	/	/
2016-08-31	42	G04	74	64.6	Hydrocharis morsus-ranae	HMR	0	/	/
2016-08-31	42	G04	74	64.6	Ceratophyllum demersum	CD	0	/	/
2016-08-31	42	T04	1153	1016	Elodea canadensis	EC1	0	/	/
2016-08-31	42	T04	1153	1016	Elodea canadensis	EC2	0	/	/
2016-08-31	42	T04	1153	1016	Elodea canadensis	EC3	0	/	/
2016-08-31	42	T04	1153	1016	Myriophyllum spicatum	MS1	0	/	/
2016-08-31	42	T04	1153	1016	Myriophyllum spicatum	MS2	0	/	/
2016-08-31	42	T04	1153	1016	Myriophyllum spicatum	MS3	0	/	/
2016-08-31	42	T04	1153	1016	Hydrocharis morsus-ranae	HMR	0	/	/
2016-08-31	42	T04	1153	1016	Ceratophyllum demersum	CD	0	/	/
2016-08-31	42	W04	579	474.6	Elodea canadensis	EC1	0	/	/
2016-08-31	42	W04	579	474.6	Elodea canadensis	EC2	0	/	/
2016-08-31	42	W04	579	474.6	Elodea canadensis	EC3	0	/	/
2016-08-31	42	W04	579	474.6	Myriophyllum spicatum	MS1	0	/	/
2016-08-31	42	W04	579	474.6	Myriophyllum spicatum	MS2	0	/	/
2016-08-31	42	W04	579	474.6	Myriophyllum spicatum	MS3	0	/	/
2016-08-31	42	W04	579	474.6	Hydrocharis morsus-ranae	HMR	0	/	/
2016-08-31	42	W04	579	474.6	Ceratophyllum demersum	CD	0	/	/
2016-08-31	42	R04	147	126.4	Elodea canadensis	EC1	0	/	/
2016-08-31	42	R04	147	126.4	Elodea canadensis	EC2	0	/	/
2016-08-31	42	R04	147	126.4	Elodea canadensis	EC3	0	/	/
2016-08-31	42	R04	147	126.4	Myriophyllum spicatum	MS1	0	/	/
2016-08-31	42	R04	147	126.4	Myriophyllum spicatum	MS2	0	/	/
2016-08-31	42	R04	147	126.4	Myriophyllum spicatum	MS3	0	/	/
2016-08-31	42	R04	147	126.4	Hydrocharis morsus-ranae	HMR	0	/	/
2016-08-31	42	R04	147	126.4	Ceratophyllum demersum	CD	0	/	/
2016-08-31	42	B04	291	222.8	Elodea canadensis	EC1	0	/	/
2016-08-31	42	B04	291	222.8	Elodea canadensis	EC2	0	/	/
2016-08-31	42	B04	291	222.8	Elodea canadensis	EC3	0	/	/
2016-08-31	42	B04	291	222.8	Myriophyllum spicatum	MS1	0	/	/
2016-08-31	42	B04	291	222.8	Myriophyllum spicatum	MS2	0	/	/
2016-08-31	42	B04	291	222.8	Myriophyllum spicatum	MS3	0	/	/
2016-08-31	42	B04	291	222.8	Hydrocharis morsus-ranae	HMR	0	/	/
2016-08-31	42	B04	291	222.8	Ceratophyllum demersum	CD	0	/	/
2016-08-31	42	B05	291	222.8	Elodea canadensis	EC1	0	/	/
2016-08-31	42	B05	291	222.8	Elodea canadensis	EC2	0	/	/
2016-08-31	42	B05	291	222.8	Elodea canadensis	EC3	0	/	/
2016-08-31	42	B05	291	222.8	Myriophyllum spicatum	MS1	0	/	/
2016-08-31	42	B05	291	222.8	Myriophyllum spicatum	MS2	0	/	/
2016-08-31	42	B05	291	222.8	Myriophyllum spicatum	MS3	0	/	/
2016-08-31	42	B05	291	222.8	Hydrocharis morsus-ranae	HMR	0	/	/
2016-08-31	42	B05	291	222.8	Ceratophyllum demersum	CD	0	/	/
2016-08-31	42	W05	579	474.6	Elodea canadensis	EC1	1	0.0171	0.0023
2016-08-31	42	W05	579	474.6	Elodea canadensis	EC2	1	0.0482	0.0071
2016-08-31	42	W05	579	474.6	Elodea canadensis	EC3	0	/	/
2016-08-31	42	W05	579	474.6	Myriophyllum spicatum	MS1	0	/	/
2016-08-31	42	W05	579	474.6	Myriophyllum spicatum	MS2	0	/	/
2016-08-31	42	W05	579	474.6	Myriophyllum spicatum	MS3	0	/	/
2016-08-31	42	W05	579	474.6	Hydrocharis morsus-ranae	HMR	0	/	/
2016-08-31	42	W05	579	474.6	Ceratophyllum demersum	CD	0	/	/
2016-08-31	42	G05	74	64.6	Elodea canadensis	EC1	0	/	/
2016-08-31	42	G05	74	64.6	Elodea canadensis	EC2	0	/	/
2016-08-31	42	G05	74	64.6	Elodea canadensis	EC3	0	/	/
2016-08-31	42	G05	74	64.6	Myriophyllum spicatum	MS1	0	/	/
2016-08-31	42	G05	74	64.6	Myriophyllum spicatum	MS2	0	/	/
2016-08-31	42	G05	74	64.6	Myriophyllum spicatum	MS3	0	/	/
2016-08-31	42	G05	74	64.6	Hydrocharis morsus-ranae	HMR	0	/	/
2016-08-31	42	G05	74	64.6	Ceratophyllum demersum	CD	0	/	/
2016-08-31	42	T05	1153	1016	Elodea canadensis	EC1	0	/	/
2016-08-31	42	T05	1153	1016	Elodea canadensis	EC2	0	/	/
2016-08-31	42	T05	1153	1016	Elodea canadensis	EC3	1	0.0205	0.0024
2016-08-31	42	T05	1153	1016	Myriophyllum spicatum	MS1	0	/	/
2016-08-31	42	T05	1153	1016	Myriophyllum spicatum	MS2	0	/	/
2016-08-31	42	T05	1153	1016	Myriophyllum spicatum	MS3	0	/	/
2016-08-31	42	T05	1153	1016	Hydrocharis morsus-ranae	HMR	0	/	/
2016-08-31	42	T05	1153	1016	Ceratophyllum demersum	CD	0	/	/
2016-08-31	42	R05	147	126.4	Elodea canadensis	EC1	4	0.1507	0.0241
2016-08-31	42	R05	147	126.4	Elodea canadensis	EC2	1	0.0159	0.0012
2016-08-31	42	R05	147	126.4	Elodea canadensis	EC3	3	0.0832	0.0108
2016-08-31	42	R05	147	126.4	Myriophyllum spicatum	MS1	0	/	/
2016-08-31	42	R05	147	126.4	Myriophyllum spicatum	MS2	0	/	/
2016-08-31	42	R05	147	126.4	Myriophyllum spicatum	MS3	0	/	/
2016-08-31	42	R05	147	126.4	Hydrocharis morsus-ranae	HMR	0	/	/
2016-08-31	42	R05	147	126.4	Ceratophyllum demersum	CD	0	/	/

## Sheet: Phytoplank_ChlA_Biomass
Tank	Nominal_conc_diquat	Init_conc_diquat	GREEN_ug_L	CYANO_ug_L	BROWN_ug_L	CRYPTO_ug_L	Total_Chlorophyll_a	Date	Exp_Day	Carbon_Biomass
Y01	0	0.0 (Control)	1.77827	0.140364	0.302848	0.209424	2.431	2016-07-19	-1	1095.21
Y02	0	0.0 (Control)	3.03094	0.481667	0.454606	0.100818	4.068	2016-07-19	-1	2358.64
Y03	0	0.0 (Control)	6.73059	0.248418	0.838535	0.247374	8.064	2016-07-19	-1	1151.77
Y04	0	0.0 (Control)	3.92105	0.348317	0.675415	0.0645098	5.01	2016-07-19	-1	2734.15
Y05	0	0.0 (Control)	3.49937	0.0973519	0.524796	0.0966111	4.219	2016-07-19	-1	1103.97
G01	74	64.6	8.02372	0.0381481	2.30581	0.715138	11.083	2016-07-19	-1	2574.79
G02	74	64.6	10.2197	0.355667	0.428333	0.101333	11.105	2016-07-19	-1	760.795
G03	74	64.6	3.08087	0.819162	0.349141	0.0252626	4.275	2016-07-19	-1	679.572
G04	74	64.6	3.29411	1.04278	0.829333	0.0975556	5.263	2016-07-19	-1	5947.07
G05	74	64.6	8.06254	0.210663	0.933163	0.361345	9.566	2016-07-19	-1	2336.48
R01	147	126.4	5.62339	0.179091	0.601091	0.0932121	6.496	2016-07-19	-1	3925.08
R02	147	126.4	9.0485	0.178944	0.824722	0.338667	10.388	2016-07-19	-1	3497.63
R03	147	126.4	6.62187	0.265707	1.10803	0.113384	8.109	2016-07-19	-1	1224.43
R04	147	126.4	1.50109	1.00377	0.277226	0.0887104	2.871	2016-07-19	-1	450.194
R05	147	126.4	4.93518	0.669394	1.35188	0.300303	7.257	2016-07-19	-1	2477.79
B01	291	222.8	2.86897	0.227576	0.209182	0.0578788	3.363	2016-07-19	-1	428.299
B02	291	222.8	4.38855	0.0898182	0.674424	0.159303	5.312	2016-07-19	-1	1181.7
B03	291	222.8	3.94541	0.519205	1.84167	0.368436	6.677	2016-07-19	-1	788.453
B04	291	222.8	16.7957	0.120832	0.754869	0.0574747	17.728	2016-07-19	-1	2587.09
B05	291	222.8	3.71296	0.0643098	0.664983	0.0375758	4.48	2016-07-19	-1	752.859
W01	579	474.6	9.58388	0.239152	1.85876	0.785394	12.468	2016-07-19	-1	2762.3
W02	579	474.6	3.76126	0.188407	0.441056	0.219963	4.611	2016-07-19	-1	1087.31
W03	579	474.6	4.64476	0.168	0.597273	0.22797	5.638	2016-07-19	-1	955.576
W04	579	474.6	1.88146	0.557083	0.626875	0.152917	3.218	2016-07-19	-1	643.306
W05	579	474.6	3.52885	0.512182	0.537939	0.10697	4.685	2016-07-19	-1	817.434
T01	1153	1016	2.87144	0.0904444	0.306889	0.0630556	3.332	2016-07-19	-1	Missing Value
T02	1153	1016	3.50957	0	0.544667	0.0130476	4.068	2016-07-19	-1	647.206
T03	1153	1016	4.907	0	0.182667	0	5.09	2016-07-19	-1	688.546
T04	1153	1016	5.20867	0.082	0.661	0.0643333	6.016	2016-07-19	-1	2070.32
T05	1153	1016	3.67364	0.65576	0.317376	0.10037	4.747	2016-07-19	-1	595.215
Y01	0	0.0 (Control)	2.81185	0.502651	0.381636	0.153437	3.85	2016-07-22	2	1481.94
Y02	0	0.0 (Control)	4.52579	0.233939	0.593212	0.0710606	5.424	2016-07-22	2	1663.48
Y03	0	0.0 (Control)	6.55	0.454879	0.522364	0.249273	7.777	2016-07-22	2	2402.2
Y04	0	0.0 (Control)	4.41913	0.435909	0.272576	0.135	5.263	2016-07-22	2	1067.54
Y05	0	0.0 (Control)	4.80172	0.117944	0.632833	0.0408889	5.593	2016-07-22	2	6859.07
G01	74	64.6	8.82583	0.0469444	0.371111	0.00694444	9.25	2016-07-22	2	1531.02
G02	74	64.6	15.5539	0.0025	0.0916414	0.0283081	15.677	2016-07-22	2	15690
G03	74	64.6	6.07696	0.0391869	0.505556	0.00583333	6.628	2016-07-22	2	2245.27
G04	74	64.6	6.47697	0.007	0.288667	0.0456667	6.818	2016-07-22	2	1329.96
G05	74	64.6	4.18756	0.0566667	0.346931	0.0540278	4.645	2016-07-22	2	2932.95
R01	147	126.4	5.22591	0.0552121	0.307121	0.0176364	5.605	2016-07-22	2	935.913
R02	147	126.4	3.8273	0.0218485	0.0944069	0.00961905	3.954	2016-07-22	2	2302.47
R03	147	126.4	7.99639	0.008	0.180606	0.0373939	8.223	2016-07-22	2	2360.17
R04	147	126.4	3.95327	0.0618855	0.273535	0.0333333	4.322	2016-07-22	2	570.471
R05	147	126.4	4.74133	0.0334815	0.373741	0.0186667	5.167	2016-07-22	2	1476.94
B01	291	222.8	5.91431	0.0254242	0.13131	0.0415488	6.113	2016-07-22	2	822.111
B02	291	222.8	10.6965	0	0.0659343	0.00361111	10.765	2016-07-22	2	5193.42
B03	291	222.8	3.36636	0.0233333	0.259697	0.00030303	3.65	2016-07-22	2	6698.13
B04	291	222.8	4.09648	0.0103333	0.310576	0.0121212	4.429	2016-07-22	2	592.799
B05	291	222.8	3.15161	0.0284444	0.2665	0.0371667	3.483	2016-07-22	2	625.671
W01	579	474.6	3.33591	0	0.306121	0	3.643	2016-07-22	2	1220.1
W02	579	474.6	5.84913	0	0.174043	0.00428571	6.027	2016-07-22	2	2134.24
W03	579	474.6	7.61545	0.0112121	0.22097	0.026	7.874	2016-07-22	2	1546.25
W04	579	474.6	4.00636	0.0156667	0.195	0	4.217	2016-07-22	2	744.58
W05	579	474.6	4.16664	0.0133333	0.221818	0.00363636	4.406	2016-07-22	2	2053.22
T01	1153	1016	3.50364	0	0.0566667	0	3.561	2016-07-22	2	590.503
T02	1153	1016	Missing Value	Missing Value	Missing Value	Missing Value	Missing Value	2016-07-22	2	1809.89
T03	1153	1016	4.17992	0	0.244722	0	4.424	2016-07-22	2	896.582
T04	1153	1016	4.71345	0.00969697	0.177424	0	4.9	2016-07-22	2	1191.9
T05	1153	1016	2.79428	0.0352448	0.0978881	0.00769231	2.936	2016-07-22	2	60.8404
Y01	0	0.0 (Control)	2.93438	0.32375	0.69125	0.14375	4.093	2016-07-27	7	2135.72
Y02	0	0.0 (Control)	3.75235	0.144706	1.09294	0.182647	5.172	2016-07-27	7	758.748
Y03	0	0.0 (Control)	4.20971	0.160882	0.774706	0.0935294	5.241	2016-07-27	7	1066.84
Y04	0	0.0 (Control)	5.56273	0.102727	0.994545	0.0630303	6.722	2016-07-27	7	1831.67
Y05	0	0.0 (Control)	6.20765	0.427059	0.851765	0.0870588	7.574	2016-07-27	7	3652.77
G01	74	64.6	9.948	0.0325714	0.622	0.0171429	10.619	2016-07-27	7	1981.25
G02	74	64.6	26.2166	0	1.00437	0	27.22	2016-07-27	7	8500.62
G03	74	64.6	39.6009	0	0.211818	0	39.812	2016-07-27	7	8637.83
G04	74	64.6	68.7794	0	0.0193939	0	68.798	2016-07-27	7	7836.19
G05	74	64.6	21.2678	0.0217391	1.76696	0.0569565	23.115	2016-07-27	7	7291.34
R01	147	126.4	24.0948	0.0112903	2.9129	0.0848387	27.104	2016-07-27	7	14473.9
R02	147	126.4	15.2584	0	6.0125	0.0628125	21.333	2016-07-27	7	8597.74
R03	147	126.4	40.4042	0	0.0588889	0	40.463	2016-07-27	7	28300.6
R04	147	126.4	45.3853	0	2.68118	0	48.067	2016-07-27	7	33933.9
R05	147	126.4	26.667	0	3.21152	0.0263636	29.906	2016-07-27	7	9702.79
B01	291	222.8	59.5831	0	0.108611	0	59.692	2016-07-27	7	17428.5
B02	291	222.8	59.2624	0	0	0	59.262	2016-07-27	7	24754.8
B03	291	222.8	23.2027	0	0.431667	0	23.634	2016-07-27	7	7141.9
B04	291	222.8	71.4778	0	0	0	71.478	2016-07-27	7	11294.2
B05	291	222.8	32.5868	0	0.699032	0.00806452	33.295	2016-07-27	7	12443.6
W01	579	474.6	72.2965	0.141176	0.0929412	0.484118	73.015	2016-07-27	7	28300.3
W02	579	474.6	77.3463	0	0.054	0	77.4	2016-07-27	7	174851
W03	579	474.6	76.9429	0	0.00371429	0	76.947	2016-07-27	7	28623.1
W04	579	474.6	95.3491	0	0	0	95.349	2016-07-27	7	51750.2
W05	579	474.6	89.8163	0	0.00342857	0	89.82	2016-07-27	7	24422.9
T01	1153	1016	106.686	0	0	0	106.686	2016-07-27	7	65252.3
T02	1153	1016	134.707	0	0	0	134.707	2016-07-27	7	47027.1
T03	1153	1016	159.774	0	0	0	159.774	2016-07-27	7	87968.5
T04	1153	1016	108.682	0	0	0.00105263	108.682	2016-07-27	7	64274.3
T05	1153	1016	65.5219	0	0	0	65.522	2016-07-27	7	53020.2
Y01	0	0.0 (Control)	3.12969	0.009375	0.4825	0.01	3.633	2016-08-10	21	878.878
Y02	0	0.0 (Control)	3.272	0.0268571	0.401714	0.0514286	3.753	2016-08-10	21	550.3
Y03	0	0.0 (Control)	3.73531	0.0840625	0.736563	0.102187	4.658	2016-08-10	21	593.76
Y04	0	0.0 (Control)	7.52581	0.163226	1.48839	0.39871	9.576	2016-08-10	21	2658.56
Y05	0	0.0 (Control)	2.88606	0.15697	1.13697	0.079697	4.259	2016-08-10	21	640.801
G01	74	64.6	7.48303	1.49576	0.891212	0.0151515	9.886	2016-08-10	21	2722.15
G02	74	64.6	19.9559	0.607812	1.16312	0.0675	21.793	2016-08-10	21	4984.26
G03	74	64.6	22.6219	0.0351613	1.74194	0.0858065	24.486	2016-08-10	21	3997.65
G04	74	64.6	31.5859	0.53875	0.490312	0.2325	32.847	2016-08-10	21	5426.36
G05	74	64.6	50.8597	0.0163636	0.754848	0.103636	51.735	2016-08-10	21	6669.72
R01	147	126.4	17.1648	0	3.23091	0.0721212	20.468	2016-08-10	21	4136
R02	147	126.4	22.8876	0	2.15455	0.0533333	25.095	2016-08-10	21	7611.53
R03	147	126.4	16.1097	0.13	1.46848	0.126061	17.835	2016-08-10	21	2482.03
R04	147	126.4	14.5644	0.362188	3.14531	0.104063	18.176	2016-08-10	21	3299.23
R05	147	126.4	9.40333	0.489394	0.533939	0.272121	10.699	2016-08-10	21	1494.43
B01	291	222.8	17.6032	0.0164516	0.468065	0.0167742	18.105	2016-08-10	21	3139.59
B02	291	222.8	36.5346	0	0.938571	0	37.473	2016-08-10	21	11064
B03	291	222.8	29.6618	0	2.98848	0	32.65	2016-08-10	21	10580.8
B04	291	222.8	40.0873	0	0.883333	0	40.971	2016-08-10	21	14060.9
B05	291	222.8	56.9152	0	1.11273	0	58.027	2016-08-10	21	11687.6
W01	579	474.6	43.7094	0	0.264242	0	43.974	2016-08-10	21	10194.6
W02	579	474.6	47.84	0	0.175294	0	48.015	2016-08-10	21	22679.8
W03	579	474.6	60.1194	0	0.0645455	0	60.184	2016-08-10	21	43369.6
W04	579	474.6	45.8037	0	0.00971429	0	45.814	2016-08-10	21	24957.1
W05	579	474.6	45.6478	0	0.05125	0	45.699	2016-08-10	21	27667.4
T01	1153	1016	32.6926	0	0	0	32.693	2016-08-10	21	6872.22
T02	1153	1016	29.3903	0	0.0573529	0	29.448	2016-08-10	21	10078.8
T03	1153	1016	46.422	0	0.007	0	46.429	2016-08-10	21	23202.7
T04	1153	1016	31.2565	0	0.246774	0	31.503	2016-08-10	21	9942.2
T05	1153	1016	68.0368	0	0	0	68.037	2016-08-10	21	36306.3
Y01	0	0.0 (Control)	2.41848	0.0678788	0.641212	0.0348485	3.163	2016-08-30	41	194.052
Y02	0	0.0 (Control)	2.63719	0.0821875	0.87625	0.0546875	3.649	2016-08-30	41	870.962
Y03	0	0.0 (Control)	12.6822	0.03375	1.11906	0.05	13.885	2016-08-30	41	1943.7
Y04	0	0.0 (Control)	16.8594	0	3.7671	0	20.626	2016-08-30	41	10099.5
Y05	0	0.0 (Control)	12.9545	0.00129032	0.727742	0.00677419	13.69	2016-08-30	41	10319.7
G01	74	64.6	18.5494	0	4.97781	0	23.528	2016-08-30	41	3285.03
G02	74	64.6	12.5183	0.981333	2.308	0.452667	16.261	2016-08-30	41	4153.94
G03	74	64.6	41.9024	0	1.26606	0	43.169	2016-08-30	41	3814.97
G04	74	64.6	12.1952	2.07303	4.9903	0.134545	19.394	2016-08-30	41	7037.85
G05	74	64.6	18.2328	1.21906	4.22875	0.09875	23.687	2016-08-30	41	5707.52
R01	147	126.4	8.4571	0.0112903	0.644839	0.00354839	9.117	2016-08-30	41	1913.44
R02	147	126.4	10.2884	1.3171	2.57581	0.0116129	14.194	2016-08-30	41	3772.52
R03	147	126.4	7.16194	0.460968	0.813548	0.0696774	8.506	2016-08-30	41	1852
R04	147	126.4	15.9109	0	3.55455	0.01	19.476	2016-08-30	41	20946.8
R05	147	126.4	3.56613	0.0264516	0.518065	0.0180645	4.13	2016-08-30	41	3370.02
B01	291	222.8	5.23469	0.221563	0.44	0.058125	5.955	2016-08-30	41	998.528
B02	291	222.8	19.9897	0	1.60969	0.0478125	21.646	2016-08-30	41	9710.07
B03	291	222.8	21.8952	0.136774	1.15194	0.395161	23.58	2016-08-30	41	740.238
B04	291	222.8	24.6737	0	1.40094	0.001875	26.076	2016-08-30	41	8624.62
B05	291	222.8	4.83912	0.00882353	1.02029	0.0132353	5.881	2016-08-30	41	5961.37
W01	579	474.6	25.0482	0	2.08	0	27.129	2016-08-30	41	9269.59
W02	579	474.6	18.194	0	1.46675	0.02225	19.682	2016-08-30	41	7441.47
W03	579	474.6	24.31	0	1.48758	0	25.797	2016-08-30	41	7625.69
W04	579	474.6	49.0897	0	0.652424	0	49.743	2016-08-30	41	710906
W05	579	474.6	25.7459	0	0.879688	0	26.624	2016-08-30	41	5672.48
T01	1153	1016	20.5228	0	1.02156	0	21.544	2016-08-30	41	9052.44
T02	1153	1016	19.9706	0	1.34969	0	21.321	2016-08-30	41	6275.61
T03	1153	1016	28.93	0	0.658857	0	29.589	2016-08-30	41	9052.44
T04	1153	1016	10.4697	0	0.795455	0	11.266	2016-08-30	41	3101.26
T05	1153	1016	13.7944	0	3.56844	0	17.363	2016-08-30	41	4586.72

## Sheet: Phytoplankton_Cell_Counts
Taxon	Tank	Nominal_conc_diquat	Init_conc_diquat	Exp_Day	Cell_count
Achromonas	B01	291	222.8	0	7292
Achromonas	B01	291	222.8	41	0
Achromonas	B01	291	222.8	7	0
Achromonas	B02	291	222.8	0	0
Achromonas	B02	291	222.8	41	0
Achromonas	B02	291	222.8	7	0
Achromonas	B03	291	222.8	0	0
Achromonas	B03	291	222.8	41	0
Achromonas	B03	291	222.8	7	0
Achromonas	B04	291	222.8	0	3646
Achromonas	B04	291	222.8	41	0
Achromonas	B04	291	222.8	7	0
Achromonas	B05	291	222.8	0	0
Achromonas	B05	291	222.8	41	0
Achromonas	B05	291	222.8	7	0
Achromonas	G01	74	64.6	0	7292
Achromonas	G01	74	64.6	41	0
Achromonas	G01	74	64.6	7	0
Achromonas	G02	74	64.6	0	14585
Achromonas	G02	74	64.6	41	0
Achromonas	G02	74	64.6	7	0
Achromonas	G03	74	64.6	0	25525
Achromonas	G03	74	64.6	41	0
Achromonas	G03	74	64.6	7	0
Achromonas	G04	74	64.6	0	7292
Achromonas	G04	74	64.6	41	0
Achromonas	G04	74	64.6	7	0
Achromonas	G05	74	64.6	0	0
Achromonas	G05	74	64.6	41	0
Achromonas	G05	74	64.6	7	0
Achromonas	R01	147	126.4	0	0
Achromonas	R01	147	126.4	41	0
Achromonas	R01	147	126.4	7	0
Achromonas	R02	147	126.4	0	0
Achromonas	R02	147	126.4	41	0
Achromonas	R02	147	126.4	7	0
Achromonas	R03	147	126.4	0	3646
Achromonas	R03	147	126.4	41	0
Achromonas	R03	147	126.4	7	0
Achromonas	R04	147	126.4	0	1823
Achromonas	R04	147	126.4	41	0
Achromonas	R04	147	126.4	7	0
Achromonas	R05	147	126.4	0	0
Achromonas	R05	147	126.4	41	0
Achromonas	R05	147	126.4	7	0
Achromonas	T01	1153	1016	0	0
Achromonas	T01	1153	1016	41	0
Achromonas	T01	1153	1016	7	0
Achromonas	T02	1153	1016	0	3646
Achromonas	T02	1153	1016	41	0
Achromonas	T02	1153	1016	7	0
Achromonas	T03	1153	1016	0	0
Achromonas	T03	1153	1016	41	0
Achromonas	T03	1153	1016	7	0
Achromonas	T04	1153	1016	0	3646
Achromonas	T04	1153	1016	41	0
Achromonas	T04	1153	1016	7	0
Achromonas	T05	1153	1016	41	0
Achromonas	T05	1153	1016	7	0
Achromonas	W01	579	474.6	0	0
Achromonas	W01	579	474.6	41	0
Achromonas	W01	579	474.6	7	0
Achromonas	W02	579	474.6	0	0
Achromonas	W02	579	474.6	41	0
Achromonas	W02	579	474.6	7	0
Achromonas	W03	579	474.6	0	3646
Achromonas	W03	579	474.6	41	0
Achromonas	W03	579	474.6	7	0
Achromonas	W04	579	474.6	0	3646
Achromonas	W04	579	474.6	41	0
Achromonas	W04	579	474.6	7	0
Achromonas	W05	579	474.6	0	18232
Achromonas	W05	579	474.6	41	0
Achromonas	W05	579	474.6	7	0
Achromonas	Y01	0	0.0 (Control)	0	0
Achromonas	Y01	0	0.0 (Control)	41	0
Achromonas	Y01	0	0.0 (Control)	7	0
Achromonas	Y02	0	0.0 (Control)	0	0
Achromonas	Y02	0	0.0 (Control)	41	0
Achromonas	Y02	0	0.0 (Control)	7	0
Achromonas	Y03	0	0.0 (Control)	0	51050
Achromonas	Y03	0	0.0 (Control)	41	0
Achromonas	Y03	0	0.0 (Control)	7	0
Achromonas	Y04	0	0.0 (Control)	0	0
Achromonas	Y04	0	0.0 (Control)	41	0
Achromonas	Y04	0	0.0 (Control)	7	0
Achromonas	Y05	0	0.0 (Control)	0	3646
Achromonas	Y05	0	0.0 (Control)	41	0
Achromonas	Y05	0	0.0 (Control)	7	0
Anabaena	B01	291	222.8	0	0
Anabaena	B01	291	222.8	41	0
Anabaena	B01	291	222.8	7	0
Anabaena	B02	291	222.8	0	18232
Anabaena	B02	291	222.8	41	0
Anabaena	B02	291	222.8	7	0
Anabaena	B03	291	222.8	0	3646
Anabaena	B03	291	222.8	41	0
Anabaena	B03	291	222.8	7	0
Anabaena	B04	291	222.8	0	3646
Anabaena	B04	291	222.8	41	0
Anabaena	B04	291	222.8	7	0
Anabaena	B05	291	222.8	0	7292
Anabaena	B05	291	222.8	41	0
Anabaena	B05	291	222.8	7	0
Anabaena	G01	74	64.6	0	1823
Anabaena	G01	74	64.6	41	0
Anabaena	G01	74	64.6	7	0
Anabaena	G02	74	64.6	0	0
Anabaena	G02	74	64.6	41	0
Anabaena	G02	74	64.6	7	0
Anabaena	G03	74	64.6	0	0
Anabaena	G03	74	64.6	41	12154
Anabaena	G03	74	64.6	7	0
Anabaena	G04	74	64.6	0	0
Anabaena	G04	74	64.6	41	0
Anabaena	G04	74	64.6	7	0
Anabaena	G05	74	64.6	0	0
Anabaena	G05	74	64.6	41	0
Anabaena	G05	74	64.6	7	0
Anabaena	R01	147	126.4	0	7292
Anabaena	R01	147	126.4	41	0
Anabaena	R01	147	126.4	7	0
Anabaena	R02	147	126.4	0	14585
Anabaena	R02	147	126.4	41	12154
Anabaena	R02	147	126.4	7	0
Anabaena	R03	147	126.4	0	0
Anabaena	R03	147	126.4	41	12154
Anabaena	R03	147	126.4	7	0
Anabaena	R04	147	126.4	0	0
Anabaena	R04	147	126.4	41	0
Anabaena	R04	147	126.4	7	0
Anabaena	R05	147	126.4	0	0
Anabaena	R05	147	126.4	41	0
Anabaena	R05	147	126.4	7	0
Anabaena	T01	1153	1016	0	3646
Anabaena	T01	1153	1016	41	0
Anabaena	T01	1153	1016	7	0
Anabaena	T02	1153	1016	0	0
Anabaena	T02	1153	1016	41	0
Anabaena	T02	1153	1016	7	0
Anabaena	T03	1153	1016	0	0
Anabaena	T03	1153	1016	41	0
Anabaena	T03	1153	1016	7	0
Anabaena	T04	1153	1016	0	0
Anabaena	T04	1153	1016	41	0
Anabaena	T04	1153	1016	7	0
Anabaena	T05	1153	1016	41	0
Anabaena	T05	1153	1016	7	0
Anabaena	W01	579	474.6	0	21878
Anabaena	W01	579	474.6	41	0
Anabaena	W01	579	474.6	7	0
Anabaena	W02	579	474.6	0	0
Anabaena	W02	579	474.6	41	0
Anabaena	W02	579	474.6	7	0
Anabaena	W03	579	474.6	0	0
Anabaena	W03	579	474.6	41	0
Anabaena	W03	579	474.6	7	0
Anabaena	W04	579	474.6	0	3646
Anabaena	W04	579	474.6	41	0
Anabaena	W04	579	474.6	7	0
Anabaena	W05	579	474.6	0	10939
Anabaena	W05	579	474.6	41	0
Anabaena	W05	579	474.6	7	0
Anabaena	Y01	0	0.0 (Control)	0	0
Anabaena	Y01	0	0.0 (Control)	41	0
Anabaena	Y01	0	0.0 (Control)	7	0
Anabaena	Y02	0	0.0 (Control)	0	7292
Anabaena	Y02	0	0.0 (Control)	41	0
Anabaena	Y02	0	0.0 (Control)	7	3646
Anabaena	Y03	0	0.0 (Control)	0	0
Anabaena	Y03	0	0.0 (Control)	41	0
Anabaena	Y03	0	0.0 (Control)	7	0
Anabaena	Y04	0	0.0 (Control)	0	3646
Anabaena	Y04	0	0.0 (Control)	41	14585
Anabaena	Y04	0	0.0 (Control)	7	0
Anabaena	Y05	0	0.0 (Control)	0	14585
Anabaena	Y05	0	0.0 (Control)	41	3646
Anabaena	Y05	0	0.0 (Control)	7	7292
Ankistrodesmus	B01	291	222.8	0	0
Ankistrodesmus	B01	291	222.8	41	36464
Ankistrodesmus	B01	291	222.8	7	24309
Ankistrodesmus	B02	291	222.8	0	0
Ankistrodesmus	B02	291	222.8	41	3634336
Ankistrodesmus	B02	291	222.8	7	12154
Ankistrodesmus	B03	291	222.8	0	0
Ankistrodesmus	B03	291	222.8	41	36464
Ankistrodesmus	B03	291	222.8	7	0
Ankistrodesmus	B04	291	222.8	0	0
Ankistrodesmus	B04	291	222.8	41	6831094
Ankistrodesmus	B04	291	222.8	7	0
Ankistrodesmus	B05	291	222.8	0	0
Ankistrodesmus	B05	291	222.8	41	419346
Ankistrodesmus	B05	291	222.8	7	0
Ankistrodesmus	G01	74	64.6	0	0
Ankistrodesmus	G01	74	64.6	41	0
Ankistrodesmus	G01	74	64.6	7	0
Ankistrodesmus	G02	74	64.6	0	0
Ankistrodesmus	G02	74	64.6	41	0
Ankistrodesmus	G02	74	64.6	7	0
Ankistrodesmus	G03	74	64.6	0	0
Ankistrodesmus	G03	74	64.6	41	182324
Ankistrodesmus	G03	74	64.6	7	0
Ankistrodesmus	G04	74	64.6	0	14585
Ankistrodesmus	G04	74	64.6	41	48619
Ankistrodesmus	G04	74	64.6	7	24309
Ankistrodesmus	G05	74	64.6	0	0
Ankistrodesmus	G05	74	64.6	41	303874
Ankistrodesmus	G05	74	64.6	7	0
Ankistrodesmus	R01	147	126.4	0	0
Ankistrodesmus	R01	147	126.4	41	335477
Ankistrodesmus	R01	147	126.4	7	24309
Ankistrodesmus	R02	147	126.4	0	0
Ankistrodesmus	R02	147	126.4	41	194479
Ankistrodesmus	R02	147	126.4	7	12154
Ankistrodesmus	R03	147	126.4	0	3646
Ankistrodesmus	R03	147	126.4	41	48619
Ankistrodesmus	R03	147	126.4	7	182324
Ankistrodesmus	R04	147	126.4	0	0
Ankistrodesmus	R04	147	126.4	41	94808
Ankistrodesmus	R04	147	126.4	7	0
Ankistrodesmus	R05	147	126.4	0	3646
Ankistrodesmus	R05	147	126.4	41	267409
Ankistrodesmus	R05	147	126.4	7	12154
Ankistrodesmus	T01	1153	1016	0	0
Ankistrodesmus	T01	1153	1016	41	498353
Ankistrodesmus	T01	1153	1016	7	0
Ankistrodesmus	T02	1153	1016	0	0
Ankistrodesmus	T02	1153	1016	41	48619
Ankistrodesmus	T02	1153	1016	7	0
Ankistrodesmus	T03	1153	1016	0	7292
Ankistrodesmus	T03	1153	1016	41	498353
Ankistrodesmus	T03	1153	1016	7	24309
Ankistrodesmus	T04	1153	1016	0	0
Ankistrodesmus	T04	1153	1016	41	85084
Ankistrodesmus	T04	1153	1016	7	0
Ankistrodesmus	T05	1153	1016	41	48619
Ankistrodesmus	T05	1153	1016	7	0
Ankistrodesmus	W01	579	474.6	0	0
Ankistrodesmus	W01	579	474.6	41	1920485
Ankistrodesmus	W01	579	474.6	7	12154
Ankistrodesmus	W02	579	474.6	0	0
Ankistrodesmus	W02	579	474.6	41	194479
Ankistrodesmus	W02	579	474.6	7	0
Ankistrodesmus	W03	579	474.6	0	0
Ankistrodesmus	W03	579	474.6	41	1908330
Ankistrodesmus	W03	579	474.6	7	12154
Ankistrodesmus	W04	579	474.6	0	0
Ankistrodesmus	W04	579	474.6	41	16871100
Ankistrodesmus	W04	579	474.6	7	0
Ankistrodesmus	W05	579	474.6	0	0
Ankistrodesmus	W05	579	474.6	41	1276272
Ankistrodesmus	W05	579	474.6	7	24309
Ankistrodesmus	Y01	0	0.0 (Control)	0	0
Ankistrodesmus	Y01	0	0.0 (Control)	41	0
Ankistrodesmus	Y01	0	0.0 (Control)	7	10939
Ankistrodesmus	Y02	0	0.0 (Control)	0	0
Ankistrodesmus	Y02	0	0.0 (Control)	41	3646
Ankistrodesmus	Y02	0	0.0 (Control)	7	7292
Ankistrodesmus	Y03	0	0.0 (Control)	0	0
Ankistrodesmus	Y03	0	0.0 (Control)	41	113041
Ankistrodesmus	Y03	0	0.0 (Control)	7	3038
Ankistrodesmus	Y04	0	0.0 (Control)	0	1823
Ankistrodesmus	Y04	0	0.0 (Control)	41	134920
Ankistrodesmus	Y04	0	0.0 (Control)	7	0
Ankistrodesmus	Y05	0	0.0 (Control)	0	0
Ankistrodesmus	Y05	0	0.0 (Control)	41	40111
Ankistrodesmus	Y05	0	0.0 (Control)	7	18232
Carteria	B01	291	222.8	0	0
Carteria	B01	291	222.8	41	0
Carteria	B01	291	222.8	7	352494
Carteria	B02	291	222.8	0	3646
Carteria	B02	291	222.8	41	158014
Carteria	B02	291	222.8	7	24309
Carteria	B03	291	222.8	0	3646
Carteria	B03	291	222.8	41	0
Carteria	B03	291	222.8	7	158014
Carteria	B04	291	222.8	0	0
Carteria	B04	291	222.8	41	0
Carteria	B04	291	222.8	7	376804
Carteria	B05	291	222.8	0	0
Carteria	B05	291	222.8	41	91162
Carteria	B05	291	222.8	7	85084
Carteria	G01	74	64.6	0	1823
Carteria	G01	74	64.6	41	0
Carteria	G01	74	64.6	7	0
Carteria	G02	74	64.6	0	0
Carteria	G02	74	64.6	41	48619
Carteria	G02	74	64.6	7	24309
Carteria	G03	74	64.6	0	3646
Carteria	G03	74	64.6	41	0
Carteria	G03	74	64.6	7	0
Carteria	G04	74	64.6	0	0
Carteria	G04	74	64.6	41	36464
Carteria	G04	74	64.6	7	12154
Carteria	G05	74	64.6	0	0
Carteria	G05	74	64.6	41	24309
Carteria	G05	74	64.6	7	12154
Carteria	R01	147	126.4	0	0
Carteria	R01	147	126.4	41	0
Carteria	R01	147	126.4	7	0
Carteria	R02	147	126.4	0	0
Carteria	R02	147	126.4	41	24309
Carteria	R02	147	126.4	7	12154
Carteria	R03	147	126.4	0	1823
Carteria	R03	147	126.4	41	0
Carteria	R03	147	126.4	7	24309
Carteria	R04	147	126.4	0	0
Carteria	R04	147	126.4	41	0
Carteria	R04	147	126.4	7	85084
Carteria	R05	147	126.4	0	3646
Carteria	R05	147	126.4	41	12154
Carteria	R05	147	126.4	7	12154
Carteria	T01	1153	1016	0	3646
Carteria	T01	1153	1016	41	230944
Carteria	T01	1153	1016	7	85084
Carteria	T02	1153	1016	0	0
Carteria	T02	1153	1016	41	194479
Carteria	T02	1153	1016	7	60774
Carteria	T03	1153	1016	0	5469
Carteria	T03	1153	1016	41	230944
Carteria	T03	1153	1016	7	121549
Carteria	T04	1153	1016	0	0
Carteria	T04	1153	1016	41	24309
Carteria	T04	1153	1016	7	218789
Carteria	T05	1153	1016	41	182324
Carteria	T05	1153	1016	7	158014
Carteria	W01	579	474.6	0	0
Carteria	W01	579	474.6	41	145859
Carteria	W01	579	474.6	7	145859
Carteria	W02	579	474.6	0	1823
Carteria	W02	579	474.6	41	145859
Carteria	W02	579	474.6	7	72929
Carteria	W03	579	474.6	0	5469
Carteria	W03	579	474.6	41	60774
Carteria	W03	579	474.6	7	109394
Carteria	W04	579	474.6	0	3646
Carteria	W04	579	474.6	41	12154
Carteria	W04	579	474.6	7	48619
Carteria	W05	579	474.6	0	0
Carteria	W05	579	474.6	41	48619
Carteria	W05	579	474.6	7	145859
Carteria	Y01	0	0.0 (Control)	0	7292
Carteria	Y01	0	0.0 (Control)	41	0
Carteria	Y01	0	0.0 (Control)	7	3646
Carteria	Y02	0	0.0 (Control)	0	3646
Carteria	Y02	0	0.0 (Control)	41	0
Carteria	Y02	0	0.0 (Control)	7	0
Carteria	Y03	0	0.0 (Control)	0	3646
Carteria	Y03	0	0.0 (Control)	41	0
Carteria	Y03	0	0.0 (Control)	7	0
Carteria	Y04	0	0.0 (Control)	0	1823
Carteria	Y04	0	0.0 (Control)	41	14585
Carteria	Y04	0	0.0 (Control)	7	0
Carteria	Y05	0	0.0 (Control)	0	0
Carteria	Y05	0	0.0 (Control)	41	36464
Carteria	Y05	0	0.0 (Control)	7	0
Carteria sp3	B01	291	222.8	0	1823
Carteria sp3	B01	291	222.8	41	0
Carteria sp3	B01	291	222.8	7	0
Carteria sp3	B02	291	222.8	0	0
Carteria sp3	B02	291	222.8	41	0
Carteria sp3	B02	291	222.8	7	0
Carteria sp3	B03	291	222.8	0	0
Carteria sp3	B03	291	222.8	41	0
Carteria sp3	B03	291	222.8	7	0
Carteria sp3	B04	291	222.8	0	0
Carteria sp3	B04	291	222.8	41	0
Carteria sp3	B04	291	222.8	7	0
Carteria sp3	B05	291	222.8	0	0
Carteria sp3	B05	291	222.8	41	0
Carteria sp3	B05	291	222.8	7	0
Carteria sp3	G01	74	64.6	0	18232
Carteria sp3	G01	74	64.6	41	0
Carteria sp3	G01	74	64.6	7	0
Carteria sp3	G02	74	64.6	0	0
Carteria sp3	G02	74	64.6	41	0
Carteria sp3	G02	74	64.6	7	0
Carteria sp3	G03	74	64.6	0	0
Carteria sp3	G03	74	64.6	41	0
Carteria sp3	G03	74	64.6	7	0
Carteria sp3	G04	74	64.6	0	0
Carteria sp3	G04	74	64.6	41	0
Carteria sp3	G04	74	64.6	7	0
Carteria sp3	G05	74	64.6	0	0
Carteria sp3	G05	74	64.6	41	0
Carteria sp3	G05	74	64.6	7	0
Carteria sp3	R01	147	126.4	0	0
Carteria sp3	R01	147	126.4	41	0
Carteria sp3	R01	147	126.4	7	0
Carteria sp3	R02	147	126.4	0	7292
Carteria sp3	R02	147	126.4	41	0
Carteria sp3	R02	147	126.4	7	0
Carteria sp3	R03	147	126.4	0	0
Carteria sp3	R03	147	126.4	41	0
Carteria sp3	R03	147	126.4	7	0
Carteria sp3	R04	147	126.4	0	0
Carteria sp3	R04	147	126.4	41	0
Carteria sp3	R04	147	126.4	7	0
Carteria sp3	R05	147	126.4	0	0
Carteria sp3	R05	147	126.4	41	0
Carteria sp3	R05	147	126.4	7	0
Carteria sp3	T01	1153	1016	0	0
Carteria sp3	T01	1153	1016	41	0
Carteria sp3	T01	1153	1016	7	0
Carteria sp3	T02	1153	1016	0	0
Carteria sp3	T02	1153	1016	41	0
Carteria sp3	T02	1153	1016	7	0
Carteria sp3	T03	1153	1016	0	0
Carteria sp3	T03	1153	1016	41	0
Carteria sp3	T03	1153	1016	7	0
Carteria sp3	T04	1153	1016	0	0
Carteria sp3	T04	1153	1016	41	0
Carteria sp3	T04	1153	1016	7	0
Carteria sp3	T05	1153	1016	41	0
Carteria sp3	T05	1153	1016	7	0
Carteria sp3	W01	579	474.6	0	0
Carteria sp3	W01	579	474.6	41	0
Carteria sp3	W01	579	474.6	7	0
Carteria sp3	W02	579	474.6	0	1823
Carteria sp3	W02	579	474.6	41	0
Carteria sp3	W02	579	474.6	7	0
Carteria sp3	W03	579	474.6	0	0
Carteria sp3	W03	579	474.6	41	0
Carteria sp3	W03	579	474.6	7	0
Carteria sp3	W04	579	474.6	0	0
Carteria sp3	W04	579	474.6	41	0
Carteria sp3	W04	579	474.6	7	0
Carteria sp3	W05	579	474.6	0	0
Carteria sp3	W05	579	474.6	41	0
Carteria sp3	W05	579	474.6	7	0
Carteria sp3	Y01	0	0.0 (Control)	0	0
Carteria sp3	Y01	0	0.0 (Control)	41	0
Carteria sp3	Y01	0	0.0 (Control)	7	0
Carteria sp3	Y02	0	0.0 (Control)	0	0
Carteria sp3	Y02	0	0.0 (Control)	41	0
Carteria sp3	Y02	0	0.0 (Control)	7	0
Carteria sp3	Y03	0	0.0 (Control)	0	0
Carteria sp3	Y03	0	0.0 (Control)	41	0
Carteria sp3	Y03	0	0.0 (Control)	7	0
Carteria sp3	Y04	0	0.0 (Control)	0	0
Carteria sp3	Y04	0	0.0 (Control)	41	0
Carteria sp3	Y04	0	0.0 (Control)	7	0
Carteria sp3	Y05	0	0.0 (Control)	0	7292
Carteria sp3	Y05	0	0.0 (Control)	41	0
Carteria sp3	Y05	0	0.0 (Control)	7	0
Chlamydomonas	B01	291	222.8	0	0
Chlamydomonas	B01	291	222.8	41	0
Chlamydomonas	B01	291	222.8	7	0
Chlamydomonas	B02	291	222.8	0	10939
Chlamydomonas	B02	291	222.8	41	0
Chlamydomonas	B02	291	222.8	7	0
Chlamydomonas	B03	291	222.8	0	0
Chlamydomonas	B03	291	222.8	41	0
Chlamydomonas	B03	291	222.8	7	0
Chlamydomonas	B04	291	222.8	0	7292
Chlamydomonas	B04	291	222.8	41	0
Chlamydomonas	B04	291	222.8	7	0
Chlamydomonas	B05	291	222.8	0	0
Chlamydomonas	B05	291	222.8	41	0
Chlamydomonas	B05	291	222.8	7	0
Chlamydomonas	G01	74	64.6	0	38288
Chlamydomonas	G01	74	64.6	41	0
Chlamydomonas	G01	74	64.6	7	0
Chlamydomonas	G02	74	64.6	0	0
Chlamydomonas	G02	74	64.6	41	0
Chlamydomonas	G02	74	64.6	7	0
Chlamydomonas	G03	74	64.6	0	0
Chlamydomonas	G03	74	64.6	41	0
Chlamydomonas	G03	74	64.6	7	0
Chlamydomonas	G04	74	64.6	0	0
Chlamydomonas	G04	74	64.6	41	0
Chlamydomonas	G04	74	64.6	7	36464
Chlamydomonas	G05	74	64.6	0	54697
Chlamydomonas	G05	74	64.6	41	0
Chlamydomonas	G05	74	64.6	7	0
Chlamydomonas	R01	147	126.4	0	7292
Chlamydomonas	R01	147	126.4	41	0
Chlamydomonas	R01	147	126.4	7	0
Chlamydomonas	R02	147	126.4	0	18232
Chlamydomonas	R02	147	126.4	41	0
Chlamydomonas	R02	147	126.4	7	0
Chlamydomonas	R03	147	126.4	0	14585
Chlamydomonas	R03	147	126.4	41	0
Chlamydomonas	R03	147	126.4	7	12154
Chlamydomonas	R04	147	126.4	0	7292
Chlamydomonas	R04	147	126.4	41	0
Chlamydomonas	R04	147	126.4	7	0
Chlamydomonas	R05	147	126.4	0	3646
Chlamydomonas	R05	147	126.4	41	0
Chlamydomonas	R05	147	126.4	7	0
Chlamydomonas	T01	1153	1016	0	3646
Chlamydomonas	T01	1153	1016	41	0
Chlamydomonas	T01	1153	1016	7	0
Chlamydomonas	T02	1153	1016	0	0
Chlamydomonas	T02	1153	1016	41	0
Chlamydomonas	T02	1153	1016	7	48619
Chlamydomonas	T03	1153	1016	0	0
Chlamydomonas	T03	1153	1016	41	0
Chlamydomonas	T03	1153	1016	7	0
Chlamydomonas	T04	1153	1016	0	0
Chlamydomonas	T04	1153	1016	41	0
Chlamydomonas	T04	1153	1016	7	12154
Chlamydomonas	T05	1153	1016	41	0
Chlamydomonas	T05	1153	1016	7	12154
Chlamydomonas	W01	579	474.6	0	51050
Chlamydomonas	W01	579	474.6	41	0
Chlamydomonas	W01	579	474.6	7	24309
Chlamydomonas	W02	579	474.6	0	103925
Chlamydomonas	W02	579	474.6	41	0
Chlamydomonas	W02	579	474.6	7	0
Chlamydomonas	W03	579	474.6	0	0
Chlamydomonas	W03	579	474.6	41	0
Chlamydomonas	W03	579	474.6	7	0
Chlamydomonas	W04	579	474.6	0	14585
Chlamydomonas	W04	579	474.6	41	0
Chlamydomonas	W04	579	474.6	7	0
Chlamydomonas	W05	579	474.6	0	14585
Chlamydomonas	W05	579	474.6	41	0
Chlamydomonas	W05	579	474.6	7	0
Chlamydomonas	Y01	0	0.0 (Control)	0	0
Chlamydomonas	Y01	0	0.0 (Control)	41	0
Chlamydomonas	Y01	0	0.0 (Control)	7	3646
Chlamydomonas	Y02	0	0.0 (Control)	0	0
Chlamydomonas	Y02	0	0.0 (Control)	41	0
Chlamydomonas	Y02	0	0.0 (Control)	7	10939
Chlamydomonas	Y03	0	0.0 (Control)	0	0
Chlamydomonas	Y03	0	0.0 (Control)	41	0
Chlamydomonas	Y03	0	0.0 (Control)	7	9116
Chlamydomonas	Y04	0	0.0 (Control)	0	14585
Chlamydomonas	Y04	0	0.0 (Control)	41	0
Chlamydomonas	Y04	0	0.0 (Control)	7	6077
Chlamydomonas	Y05	0	0.0 (Control)	0	65636
Chlamydomonas	Y05	0	0.0 (Control)	41	0
Chlamydomonas	Y05	0	0.0 (Control)	7	0
Chlorella	B01	291	222.8	0	295365
Chlorella	B01	291	222.8	41	2674093
Chlorella	B01	291	222.8	7	75968570
Chlorella	B02	291	222.8	0	1024664
Chlorella	B02	291	222.8	41	10404660
Chlorella	B02	291	222.8	7	15300000
Chlorella	B03	291	222.8	0	32818
Chlorella	B03	291	222.8	41	2224359
Chlorella	B03	291	222.8	7	6429979
Chlorella	B04	291	222.8	0	634489
Chlorella	B04	291	222.8	41	12106350
Chlorella	B04	291	222.8	7	70705460
Chlorella	B05	291	222.8	0	0
Chlorella	B05	291	222.8	41	13710810
Chlorella	B05	291	222.8	7	16603690
Chlorella	G01	74	64.6	0	32818
Chlorella	G01	74	64.6	41	7876421
Chlorella	G01	74	64.6	7	14221320
Chlorella	G02	74	64.6	0	247961
Chlorella	G02	74	64.6	41	1337046
Chlorella	G02	74	64.6	7	70158500
Chlorella	G03	74	64.6	0	845986
Chlorella	G03	74	64.6	41	11158260
Chlorella	G03	74	64.6	7	90300000
Chlorella	G04	74	64.6	0	83869
Chlorella	G04	74	64.6	41	2589008
Chlorella	G04	74	64.6	7	79590750
Chlorella	G05	74	64.6	0	262547
Chlorella	G05	74	64.6	41	8812354
Chlorella	G05	74	64.6	7	13941750
Chlorella	R01	147	126.4	0	69283
Chlorella	R01	147	126.4	41	3413116
Chlorella	R01	147	126.4	7	46298280
Chlorella	R02	147	126.4	0	670954
Chlorella	R02	147	126.4	41	3245377
Chlorella	R02	147	126.4	7	3403392
Chlorella	R03	147	126.4	0	306305
Chlorella	R03	147	126.4	41	1081792
Chlorella	R03	147	126.4	7	379356600
Chlorella	R04	147	126.4	0	134920
Chlorella	R04	147	126.4	41	3847048
Chlorella	R04	147	126.4	7	11644460
Chlorella	R05	147	126.4	0	233375
Chlorella	R05	147	126.4	41	3379082
Chlorella	R05	147	126.4	7	8909594
Chlorella	T01	1153	1016	0	47404
Chlorella	T01	1153	1016	41	23592800
Chlorella	T01	1153	1016	7	8860974
Chlorella	T02	1153	1016	0	291719
Chlorella	T02	1153	1016	41	27400000
Chlorella	T02	1153	1016	7	7852111
Chlorella	T03	1153	1016	0	40111
Chlorella	T03	1153	1016	41	23600000
Chlorella	T03	1153	1016	7	9298553
Chlorella	T04	1153	1016	0	645428
Chlorella	T04	1153	1016	41	6843248
Chlorella	T04	1153	1016	7	4266395
Chlorella	T05	1153	1016	41	5299567
Chlorella	T05	1153	1016	7	31031640
Chlorella	W01	579	474.6	0	302658
Chlorella	W01	579	474.6	41	13966060
Chlorella	W01	579	474.6	7	27859190
Chlorella	W02	579	474.6	0	422993
Chlorella	W02	579	474.6	41	11851100
Chlorella	W02	579	474.6	7	632556900
Chlorella	W03	579	474.6	0	765763
Chlorella	W03	579	474.6	41	30594060
Chlorella	W03	579	474.6	7	90821940
Chlorella	W04	579	474.6	0	565206
Chlorella	W04	579	474.6	41	5615596
Chlorella	W04	579	474.6	7	35300000
Chlorella	W05	579	474.6	0	105748
Chlorella	W05	579	474.6	41	24030380
Chlorella	W05	579	474.6	7	67800000
Chlorella	Y01	0	0.0 (Control)	0	266193
Chlorella	Y01	0	0.0 (Control)	41	1546112
Chlorella	Y01	0	0.0 (Control)	7	178678
Chlorella	Y02	0	0.0 (Control)	0	579792
Chlorella	Y02	0	0.0 (Control)	41	751177
Chlorella	Y02	0	0.0 (Control)	7	346416
Chlorella	Y03	0	0.0 (Control)	0	765763
Chlorella	Y03	0	0.0 (Control)	41	594378
Chlorella	Y03	0	0.0 (Control)	7	404152
Chlorella	Y04	0	0.0 (Control)	0	127627
Chlorella	Y04	0	0.0 (Control)	41	54697
Chlorella	Y04	0	0.0 (Control)	7	200557
Chlorella	Y05	0	0.0 (Control)	0	284426
Chlorella	Y05	0	0.0 (Control)	41	29171
Chlorella	Y05	0	0.0 (Control)	7	1422131
Chromulina	B01	291	222.8	0	9116
Chromulina	B01	291	222.8	41	0
Chromulina	B01	291	222.8	7	0
Chromulina	B02	291	222.8	0	43757
Chromulina	B02	291	222.8	41	0
Chromulina	B02	291	222.8	7	0
Chromulina	B03	291	222.8	0	69283
Chromulina	B03	291	222.8	41	0
Chromulina	B03	291	222.8	7	0
Chromulina	B04	291	222.8	0	21878
Chromulina	B04	291	222.8	41	0
Chromulina	B04	291	222.8	7	12154
Chromulina	B05	291	222.8	0	32818
Chromulina	B05	291	222.8	41	0
Chromulina	B05	291	222.8	7	0
Chromulina	G01	74	64.6	0	3646
Chromulina	G01	74	64.6	41	0
Chromulina	G01	74	64.6	7	12154
Chromulina	G02	74	64.6	0	54697
Chromulina	G02	74	64.6	41	0
Chromulina	G02	74	64.6	7	0
Chromulina	G03	74	64.6	0	76576
Chromulina	G03	74	64.6	41	0
Chromulina	G03	74	64.6	7	0
Chromulina	G04	74	64.6	0	40111
Chromulina	G04	74	64.6	41	0
Chromulina	G04	74	64.6	7	24309
Chromulina	G05	74	64.6	0	43757
Chromulina	G05	74	64.6	41	0
Chromulina	G05	74	64.6	7	0
Chromulina	R01	147	126.4	0	7292
Chromulina	R01	147	126.4	41	0
Chromulina	R01	147	126.4	7	0
Chromulina	R02	147	126.4	0	94808
Chromulina	R02	147	126.4	41	0
Chromulina	R02	147	126.4	7	12154
Chromulina	R03	147	126.4	0	72929
Chromulina	R03	147	126.4	41	0
Chromulina	R03	147	126.4	7	0
Chromulina	R04	147	126.4	0	58343
Chromulina	R04	147	126.4	41	0
Chromulina	R04	147	126.4	7	0
Chromulina	R05	147	126.4	0	0
Chromulina	R05	147	126.4	41	0
Chromulina	R05	147	126.4	7	0
Chromulina	T01	1153	1016	0	21878
Chromulina	T01	1153	1016	41	0
Chromulina	T01	1153	1016	7	0
Chromulina	T02	1153	1016	0	510508
Chromulina	T02	1153	1016	41	0
Chromulina	T02	1153	1016	7	24309
Chromulina	T03	1153	1016	0	0
Chromulina	T03	1153	1016	41	0
Chromulina	T03	1153	1016	7	0
Chromulina	T04	1153	1016	0	10939
Chromulina	T04	1153	1016	41	0
Chromulina	T04	1153	1016	7	85084
Chromulina	T05	1153	1016	41	0
Chromulina	T05	1153	1016	7	0
Chromulina	W01	579	474.6	0	40111
Chromulina	W01	579	474.6	41	0
Chromulina	W01	579	474.6	7	0
Chromulina	W02	579	474.6	0	18232
Chromulina	W02	579	474.6	41	0
Chromulina	W02	579	474.6	7	0
Chromulina	W03	579	474.6	0	7292
Chromulina	W03	579	474.6	41	0
Chromulina	W03	579	474.6	7	0
Chromulina	W04	579	474.6	0	69283
Chromulina	W04	579	474.6	41	0
Chromulina	W04	579	474.6	7	12154
Chromulina	W05	579	474.6	0	69283
Chromulina	W05	579	474.6	41	0
Chromulina	W05	579	474.6	7	0
Chromulina	Y01	0	0.0 (Control)	0	18232
Chromulina	Y01	0	0.0 (Control)	41	29171
Chromulina	Y01	0	0.0 (Control)	7	0
Chromulina	Y02	0	0.0 (Control)	0	25525
Chromulina	Y02	0	0.0 (Control)	41	3646
Chromulina	Y02	0	0.0 (Control)	7	0
Chromulina	Y03	0	0.0 (Control)	0	83869
Chromulina	Y03	0	0.0 (Control)	41	0
Chromulina	Y03	0	0.0 (Control)	7	0
Chromulina	Y04	0	0.0 (Control)	0	7292
Chromulina	Y04	0	0.0 (Control)	41	0
Chromulina	Y04	0	0.0 (Control)	7	0
Chromulina	Y05	0	0.0 (Control)	0	61990
Chromulina	Y05	0	0.0 (Control)	41	0
Chromulina	Y05	0	0.0 (Control)	7	0
Chroococcus	B01	291	222.8	0	0
Chroococcus	B01	291	222.8	41	0
Chroococcus	B01	291	222.8	7	0
Chroococcus	B02	291	222.8	0	3646
Chroococcus	B02	291	222.8	41	0
Chroococcus	B02	291	222.8	7	0
Chroococcus	B03	291	222.8	0	1823
Chroococcus	B03	291	222.8	41	0
Chroococcus	B03	291	222.8	7	0
Chroococcus	B04	291	222.8	0	0
Chroococcus	B04	291	222.8	41	0
Chroococcus	B04	291	222.8	7	0
Chroococcus	B05	291	222.8	0	18232
Chroococcus	B05	291	222.8	41	0
Chroococcus	B05	291	222.8	7	0
Chroococcus	G01	74	64.6	0	58343
Chroococcus	G01	74	64.6	41	0
Chroococcus	G01	74	64.6	7	0
Chroococcus	G02	74	64.6	0	0
Chroococcus	G02	74	64.6	41	0
Chroococcus	G02	74	64.6	7	0
Chroococcus	G03	74	64.6	0	0
Chroococcus	G03	74	64.6	41	0
Chroococcus	G03	74	64.6	7	0
Chroococcus	G04	74	64.6	0	0
Chroococcus	G04	74	64.6	41	0
Chroococcus	G04	74	64.6	7	0
Chroococcus	G05	74	64.6	0	0
Chroococcus	G05	74	64.6	41	0
Chroococcus	G05	74	64.6	7	0
Chroococcus	R01	147	126.4	0	14585
Chroococcus	R01	147	126.4	41	0
Chroococcus	R01	147	126.4	7	0
Chroococcus	R02	147	126.4	0	83869
Chroococcus	R02	147	126.4	41	0
Chroococcus	R02	147	126.4	7	0
Chroococcus	R03	147	126.4	0	14585
Chroococcus	R03	147	126.4	41	0
Chroococcus	R03	147	126.4	7	0
Chroococcus	R04	147	126.4	0	0
Chroococcus	R04	147	126.4	41	0
Chroococcus	R04	147	126.4	7	0
Chroococcus	R05	147	126.4	0	7292
Chroococcus	R05	147	126.4	41	0
Chroococcus	R05	147	126.4	7	0
Chroococcus	T01	1153	1016	0	3646
Chroococcus	T01	1153	1016	41	0
Chroococcus	T01	1153	1016	7	0
Chroococcus	T02	1153	1016	0	0
Chroococcus	T02	1153	1016	41	12154
Chroococcus	T02	1153	1016	7	0
Chroococcus	T03	1153	1016	0	7292
Chroococcus	T03	1153	1016	41	0
Chroococcus	T03	1153	1016	7	0
Chroococcus	T04	1153	1016	0	0
Chroococcus	T04	1153	1016	41	0
Chroococcus	T04	1153	1016	7	0
Chroococcus	T05	1153	1016	41	0
Chroococcus	T05	1153	1016	7	0
Chroococcus	W01	579	474.6	0	0
Chroococcus	W01	579	474.6	41	0
Chroococcus	W01	579	474.6	7	0
Chroococcus	W02	579	474.6	0	0
Chroococcus	W02	579	474.6	41	0
Chroococcus	W02	579	474.6	7	0
Chroococcus	W03	579	474.6	0	0
Chroococcus	W03	579	474.6	41	0
Chroococcus	W03	579	474.6	7	0
Chroococcus	W04	579	474.6	0	0
Chroococcus	W04	579	474.6	41	0
Chroococcus	W04	579	474.6	7	0
Chroococcus	W05	579	474.6	0	0
Chroococcus	W05	579	474.6	41	0
Chroococcus	W05	579	474.6	7	0
Chroococcus	Y01	0	0.0 (Control)	0	7292
Chroococcus	Y01	0	0.0 (Control)	41	0
Chroococcus	Y01	0	0.0 (Control)	7	0
Chroococcus	Y02	0	0.0 (Control)	0	25525
Chroococcus	Y02	0	0.0 (Control)	41	0
Chroococcus	Y02	0	0.0 (Control)	7	0
Chroococcus	Y03	0	0.0 (Control)	0	0
Chroococcus	Y03	0	0.0 (Control)	41	0
Chroococcus	Y03	0	0.0 (Control)	7	0
Chroococcus	Y04	0	0.0 (Control)	0	3646
Chroococcus	Y04	0	0.0 (Control)	41	0
Chroococcus	Y04	0	0.0 (Control)	7	0
Chroococcus	Y05	0	0.0 (Control)	0	36464
Chroococcus	Y05	0	0.0 (Control)	41	0
Chroococcus	Y05	0	0.0 (Control)	7	0
Closterium	B01	291	222.8	0	0
Closterium	B01	291	222.8	41	0
Closterium	B01	291	222.8	7	0
Closterium	B02	291	222.8	0	0
Closterium	B02	291	222.8	41	0
Closterium	B02	291	222.8	7	0
Closterium	B03	291	222.8	0	0
Closterium	B03	291	222.8	41	0
Closterium	B03	291	222.8	7	0
Closterium	B04	291	222.8	0	0
Closterium	B04	291	222.8	41	0
Closterium	B04	291	222.8	7	0
Closterium	B05	291	222.8	0	0
Closterium	B05	291	222.8	41	0
Closterium	B05	291	222.8	7	0
Closterium	G01	74	64.6	0	0
Closterium	G01	74	64.6	41	0
Closterium	G01	74	64.6	7	0
Closterium	G02	74	64.6	0	0
Closterium	G02	74	64.6	41	0
Closterium	G02	74	64.6	7	0
Closterium	G03	74	64.6	0	0
Closterium	G03	74	64.6	41	0
Closterium	G03	74	64.6	7	0
Closterium	G04	74	64.6	0	0
Closterium	G04	74	64.6	41	0
Closterium	G04	74	64.6	7	0
Closterium	G05	74	64.6	0	0
Closterium	G05	74	64.6	41	0
Closterium	G05	74	64.6	7	0
Closterium	R01	147	126.4	0	0
Closterium	R01	147	126.4	41	0
Closterium	R01	147	126.4	7	0
Closterium	R02	147	126.4	0	0
Closterium	R02	147	126.4	41	0
Closterium	R02	147	126.4	7	0
Closterium	R03	147	126.4	0	0
Closterium	R03	147	126.4	41	0
Closterium	R03	147	126.4	7	0
Closterium	R04	147	126.4	0	0
Closterium	R04	147	126.4	41	0
Closterium	R04	147	126.4	7	0
Closterium	R05	147	126.4	0	0
Closterium	R05	147	126.4	41	0
Closterium	R05	147	126.4	7	0
Closterium	T01	1153	1016	0	0
Closterium	T01	1153	1016	41	0
Closterium	T01	1153	1016	7	0
Closterium	T02	1153	1016	0	0
Closterium	T02	1153	1016	41	12154
Closterium	T02	1153	1016	7	0
Closterium	T03	1153	1016	0	0
Closterium	T03	1153	1016	41	0
Closterium	T03	1153	1016	7	0
Closterium	T04	1153	1016	0	0
Closterium	T04	1153	1016	41	0
Closterium	T04	1153	1016	7	0
Closterium	T05	1153	1016	41	0
Closterium	T05	1153	1016	7	0
Closterium	W01	579	474.6	0	0
Closterium	W01	579	474.6	41	0
Closterium	W01	579	474.6	7	0
Closterium	W02	579	474.6	0	0
Closterium	W02	579	474.6	41	0
Closterium	W02	579	474.6	7	0
Closterium	W03	579	474.6	0	0
Closterium	W03	579	474.6	41	0
Closterium	W03	579	474.6	7	0
Closterium	W04	579	474.6	0	0
Closterium	W04	579	474.6	41	0
Closterium	W04	579	474.6	7	0
Closterium	W05	579	474.6	0	0
Closterium	W05	579	474.6	41	0
Closterium	W05	579	474.6	7	0
Closterium	Y01	0	0.0 (Control)	0	0
Closterium	Y01	0	0.0 (Control)	41	0
Closterium	Y01	0	0.0 (Control)	7	0
Closterium	Y02	0	0.0 (Control)	0	0
Closterium	Y02	0	0.0 (Control)	41	0
Closterium	Y02	0	0.0 (Control)	7	0
Closterium	Y03	0	0.0 (Control)	0	0
Closterium	Y03	0	0.0 (Control)	41	3646
Closterium	Y03	0	0.0 (Control)	7	0
Closterium	Y04	0	0.0 (Control)	0	0
Closterium	Y04	0	0.0 (Control)	41	0
Closterium	Y04	0	0.0 (Control)	7	0
Closterium	Y05	0	0.0 (Control)	0	0
Closterium	Y05	0	0.0 (Control)	41	0
Closterium	Y05	0	0.0 (Control)	7	0
Cocconeis	B01	291	222.8	0	1823
Cocconeis	B01	291	222.8	41	0
Cocconeis	B01	291	222.8	7	0
Cocconeis	B02	291	222.8	0	3646
Cocconeis	B02	291	222.8	41	0
Cocconeis	B02	291	222.8	7	0
Cocconeis	B03	291	222.8	0	1823
Cocconeis	B03	291	222.8	41	0
Cocconeis	B03	291	222.8	7	0
Cocconeis	B04	291	222.8	0	0
Cocconeis	B04	291	222.8	41	0
Cocconeis	B04	291	222.8	7	0
Cocconeis	B05	291	222.8	0	5469
Cocconeis	B05	291	222.8	41	0
Cocconeis	B05	291	222.8	7	0
Cocconeis	G01	74	64.6	0	1823
Cocconeis	G01	74	64.6	41	0
Cocconeis	G01	74	64.6	7	0
Cocconeis	G02	74	64.6	0	0
Cocconeis	G02	74	64.6	41	0
Cocconeis	G02	74	64.6	7	0
Cocconeis	G03	74	64.6	0	0
Cocconeis	G03	74	64.6	41	0
Cocconeis	G03	74	64.6	7	0
Cocconeis	G04	74	64.6	0	3646
Cocconeis	G04	74	64.6	41	0
Cocconeis	G04	74	64.6	7	0
Cocconeis	G05	74	64.6	0	3646
Cocconeis	G05	74	64.6	41	0
Cocconeis	G05	74	64.6	7	0
Cocconeis	R01	147	126.4	0	14585
Cocconeis	R01	147	126.4	41	0
Cocconeis	R01	147	126.4	7	0
Cocconeis	R02	147	126.4	0	10939
Cocconeis	R02	147	126.4	41	0
Cocconeis	R02	147	126.4	7	0
Cocconeis	R03	147	126.4	0	3646
Cocconeis	R03	147	126.4	41	0
Cocconeis	R03	147	126.4	7	0
Cocconeis	R04	147	126.4	0	3646
Cocconeis	R04	147	126.4	41	0
Cocconeis	R04	147	126.4	7	0
Cocconeis	R05	147	126.4	0	0
Cocconeis	R05	147	126.4	41	0
Cocconeis	R05	147	126.4	7	0
Cocconeis	T01	1153	1016	0	0
Cocconeis	T01	1153	1016	41	0
Cocconeis	T01	1153	1016	7	0
Cocconeis	T02	1153	1016	0	0
Cocconeis	T02	1153	1016	41	0
Cocconeis	T02	1153	1016	7	0
Cocconeis	T03	1153	1016	0	3646
Cocconeis	T03	1153	1016	41	0
Cocconeis	T03	1153	1016	7	0
Cocconeis	T04	1153	1016	0	0
Cocconeis	T04	1153	1016	41	0
Cocconeis	T04	1153	1016	7	0
Cocconeis	T05	1153	1016	41	0
Cocconeis	T05	1153	1016	7	0
Cocconeis	W01	579	474.6	0	3646
Cocconeis	W01	579	474.6	41	0
Cocconeis	W01	579	474.6	7	0
Cocconeis	W02	579	474.6	0	1823
Cocconeis	W02	579	474.6	41	0
Cocconeis	W02	579	474.6	7	0
Cocconeis	W03	579	474.6	0	1823
Cocconeis	W03	579	474.6	41	0
Cocconeis	W03	579	474.6	7	0
Cocconeis	W04	579	474.6	0	3646
Cocconeis	W04	579	474.6	41	0
Cocconeis	W04	579	474.6	7	0
Cocconeis	W05	579	474.6	0	7292
Cocconeis	W05	579	474.6	41	0
Cocconeis	W05	579	474.6	7	0
Cocconeis	Y01	0	0.0 (Control)	0	0
Cocconeis	Y01	0	0.0 (Control)	41	0
Cocconeis	Y01	0	0.0 (Control)	7	3646
Cocconeis	Y02	0	0.0 (Control)	0	7292
Cocconeis	Y02	0	0.0 (Control)	41	0
Cocconeis	Y02	0	0.0 (Control)	7	7292
Cocconeis	Y03	0	0.0 (Control)	0	7292
Cocconeis	Y03	0	0.0 (Control)	41	0
Cocconeis	Y03	0	0.0 (Control)	7	3038
Cocconeis	Y04	0	0.0 (Control)	0	1823
Cocconeis	Y04	0	0.0 (Control)	41	0
Cocconeis	Y04	0	0.0 (Control)	7	12154
Cocconeis	Y05	0	0.0 (Control)	0	3646
Cocconeis	Y05	0	0.0 (Control)	41	0
Cocconeis	Y05	0	0.0 (Control)	7	7292
Coelastrum	B01	291	222.8	0	1823
Coelastrum	B01	291	222.8	41	0
Coelastrum	B01	291	222.8	7	12154
Coelastrum	B02	291	222.8	0	0
Coelastrum	B02	291	222.8	41	0
Coelastrum	B02	291	222.8	7	0
Coelastrum	B03	291	222.8	0	0
Coelastrum	B03	291	222.8	41	0
Coelastrum	B03	291	222.8	7	24309
Coelastrum	B04	291	222.8	0	0
Coelastrum	B04	291	222.8	41	0
Coelastrum	B04	291	222.8	7	0
Coelastrum	B05	291	222.8	0	0
Coelastrum	B05	291	222.8	41	182324
Coelastrum	B05	291	222.8	7	0
Coelastrum	G01	74	64.6	0	0
Coelastrum	G01	74	64.6	41	0
Coelastrum	G01	74	64.6	7	0
Coelastrum	G02	74	64.6	0	3646
Coelastrum	G02	74	64.6	41	109394
Coelastrum	G02	74	64.6	7	0
Coelastrum	G03	74	64.6	0	3646
Coelastrum	G03	74	64.6	41	0
Coelastrum	G03	74	64.6	7	0
Coelastrum	G04	74	64.6	0	3646
Coelastrum	G04	74	64.6	41	0
Coelastrum	G04	74	64.6	7	0
Coelastrum	G05	74	64.6	0	0
Coelastrum	G05	74	64.6	41	170169
Coelastrum	G05	74	64.6	7	60774
Coelastrum	R01	147	126.4	0	10939
Coelastrum	R01	147	126.4	41	0
Coelastrum	R01	147	126.4	7	0
Coelastrum	R02	147	126.4	0	7292
Coelastrum	R02	147	126.4	41	12154
Coelastrum	R02	147	126.4	7	24309
Coelastrum	R03	147	126.4	0	0
Coelastrum	R03	147	126.4	41	0
Coelastrum	R03	147	126.4	7	0
Coelastrum	R04	147	126.4	0	1823
Coelastrum	R04	147	126.4	41	18232
Coelastrum	R04	147	126.4	7	0
Coelastrum	R05	147	126.4	0	3646
Coelastrum	R05	147	126.4	41	0
Coelastrum	R05	147	126.4	7	12154
Coelastrum	T01	1153	1016	0	0
Coelastrum	T01	1153	1016	41	0
Coelastrum	T01	1153	1016	7	0
Coelastrum	T02	1153	1016	0	3646
Coelastrum	T02	1153	1016	41	0
Coelastrum	T02	1153	1016	7	0
Coelastrum	T03	1153	1016	0	0
Coelastrum	T03	1153	1016	41	0
Coelastrum	T03	1153	1016	7	0
Coelastrum	T04	1153	1016	0	0
Coelastrum	T04	1153	1016	41	0
Coelastrum	T04	1153	1016	7	0
Coelastrum	T05	1153	1016	41	0
Coelastrum	T05	1153	1016	7	12154
Coelastrum	W01	579	474.6	0	3646
Coelastrum	W01	579	474.6	41	0
Coelastrum	W01	579	474.6	7	36464
Coelastrum	W02	579	474.6	0	3646
Coelastrum	W02	579	474.6	41	0
Coelastrum	W02	579	474.6	7	12154
Coelastrum	W03	579	474.6	0	3646
Coelastrum	W03	579	474.6	41	0
Coelastrum	W03	579	474.6	7	0
Coelastrum	W04	579	474.6	0	0
Coelastrum	W04	579	474.6	41	0
Coelastrum	W04	579	474.6	7	0
Coelastrum	W05	579	474.6	0	3646
Coelastrum	W05	579	474.6	41	0
Coelastrum	W05	579	474.6	7	24309
Coelastrum	Y01	0	0.0 (Control)	0	0
Coelastrum	Y01	0	0.0 (Control)	41	7292
Coelastrum	Y01	0	0.0 (Control)	7	0
Coelastrum	Y02	0	0.0 (Control)	0	25525
Coelastrum	Y02	0	0.0 (Control)	41	3646
Coelastrum	Y02	0	0.0 (Control)	7	7292
Coelastrum	Y03	0	0.0 (Control)	0	3646
Coelastrum	Y03	0	0.0 (Control)	41	295365
Coelastrum	Y03	0	0.0 (Control)	7	9116
Coelastrum	Y04	0	0.0 (Control)	0	0
Coelastrum	Y04	0	0.0 (Control)	41	80222
Coelastrum	Y04	0	0.0 (Control)	7	6077
Coelastrum	Y05	0	0.0 (Control)	0	0
Coelastrum	Y05	0	0.0 (Control)	41	54697
Coelastrum	Y05	0	0.0 (Control)	7	10939
Cosmarium sp1	B01	291	222.8	0	0
Cosmarium sp1	B01	291	222.8	41	60773
Cosmarium sp1	B01	291	222.8	7	12154
Cosmarium sp1	B02	291	222.8	0	0
Cosmarium sp1	B02	291	222.8	41	60774
Cosmarium sp1	B02	291	222.8	7	24309
Cosmarium sp1	B03	291	222.8	0	3646
Cosmarium sp1	B03	291	222.8	41	36464
Cosmarium sp1	B03	291	222.8	7	48619
Cosmarium sp1	B04	291	222.8	0	0
Cosmarium sp1	B04	291	222.8	41	48619
Cosmarium sp1	B04	291	222.8	7	0
Cosmarium sp1	B05	291	222.8	0	5469
Cosmarium sp1	B05	291	222.8	41	36464
Cosmarium sp1	B05	291	222.8	7	12154
Cosmarium sp1	G01	74	64.6	0	0
Cosmarium sp1	G01	74	64.6	41	12154
Cosmarium sp1	G01	74	64.6	7	12154
Cosmarium sp1	G02	74	64.6	0	0
Cosmarium sp1	G02	74	64.6	41	60774
Cosmarium sp1	G02	74	64.6	7	12154
Cosmarium sp1	G03	74	64.6	0	10939
Cosmarium sp1	G03	74	64.6	41	0
Cosmarium sp1	G03	74	64.6	7	12154
Cosmarium sp1	G04	74	64.6	0	0
Cosmarium sp1	G04	74	64.6	41	24309
Cosmarium sp1	G04	74	64.6	7	12154
Cosmarium sp1	G05	74	64.6	0	0
Cosmarium sp1	G05	74	64.6	41	97239
Cosmarium sp1	G05	74	64.6	7	0
Cosmarium sp1	R01	147	126.4	0	0
Cosmarium sp1	R01	147	126.4	41	109394
Cosmarium sp1	R01	147	126.4	7	12154
Cosmarium sp1	R02	147	126.4	0	7292
Cosmarium sp1	R02	147	126.4	41	48619
Cosmarium sp1	R02	147	126.4	7	0
Cosmarium sp1	R03	147	126.4	0	1823
Cosmarium sp1	R03	147	126.4	41	48619
Cosmarium sp1	R03	147	126.4	7	12154
Cosmarium sp1	R04	147	126.4	0	1823
Cosmarium sp1	R04	147	126.4	41	43757
Cosmarium sp1	R04	147	126.4	7	0
Cosmarium sp1	R05	147	126.4	0	9116
Cosmarium sp1	R05	147	126.4	41	109394
Cosmarium sp1	R05	147	126.4	7	97239
Cosmarium sp1	T01	1153	1016	0	0
Cosmarium sp1	T01	1153	1016	41	48619
Cosmarium sp1	T01	1153	1016	7	0
Cosmarium sp1	T02	1153	1016	0	0
Cosmarium sp1	T02	1153	1016	41	0
Cosmarium sp1	T02	1153	1016	7	12154
Cosmarium sp1	T03	1153	1016	0	0
Cosmarium sp1	T03	1153	1016	41	48619
Cosmarium sp1	T03	1153	1016	7	0
Cosmarium sp1	T04	1153	1016	0	3646
Cosmarium sp1	T04	1153	1016	41	12154
Cosmarium sp1	T04	1153	1016	7	0
Cosmarium sp1	T05	1153	1016	41	24309
Cosmarium sp1	T05	1153	1016	7	0
Cosmarium sp1	W01	579	474.6	0	0
Cosmarium sp1	W01	579	474.6	41	12154
Cosmarium sp1	W01	579	474.6	7	0
Cosmarium sp1	W02	579	474.6	0	0
Cosmarium sp1	W02	579	474.6	41	36464
Cosmarium sp1	W02	579	474.6	7	12154
Cosmarium sp1	W03	579	474.6	0	10939
Cosmarium sp1	W03	579	474.6	41	24309
Cosmarium sp1	W03	579	474.6	7	12154
Cosmarium sp1	W04	579	474.6	0	0
Cosmarium sp1	W04	579	474.6	41	12154
Cosmarium sp1	W04	579	474.6	7	12154
Cosmarium sp1	W05	579	474.6	0	0
Cosmarium sp1	W05	579	474.6	41	0
Cosmarium sp1	W05	579	474.6	7	36464
Cosmarium sp1	Y01	0	0.0 (Control)	0	0
Cosmarium sp1	Y01	0	0.0 (Control)	41	0
Cosmarium sp1	Y01	0	0.0 (Control)	7	3646
Cosmarium sp1	Y02	0	0.0 (Control)	0	0
Cosmarium sp1	Y02	0	0.0 (Control)	41	14585
Cosmarium sp1	Y02	0	0.0 (Control)	7	3646
Cosmarium sp1	Y03	0	0.0 (Control)	0	18232
Cosmarium sp1	Y03	0	0.0 (Control)	41	21878
Cosmarium sp1	Y03	0	0.0 (Control)	7	21271
Cosmarium sp1	Y04	0	0.0 (Control)	0	1823
Cosmarium sp1	Y04	0	0.0 (Control)	41	58343
Cosmarium sp1	Y04	0	0.0 (Control)	7	24309
Cosmarium sp1	Y05	0	0.0 (Control)	0	0
Cosmarium sp1	Y05	0	0.0 (Control)	41	36464
Cosmarium sp1	Y05	0	0.0 (Control)	7	25525
Cosmarium sp2	B01	291	222.8	0	1823
Cosmarium sp2	B01	291	222.8	41	0
Cosmarium sp2	B01	291	222.8	7	24309
Cosmarium sp2	B02	291	222.8	0	0
Cosmarium sp2	B02	291	222.8	41	12154
Cosmarium sp2	B02	291	222.8	7	0
Cosmarium sp2	B03	291	222.8	0	0
Cosmarium sp2	B03	291	222.8	41	0
Cosmarium sp2	B03	291	222.8	7	0
Cosmarium sp2	B04	291	222.8	0	0
Cosmarium sp2	B04	291	222.8	41	0
Cosmarium sp2	B04	291	222.8	7	0
Cosmarium sp2	B05	291	222.8	0	0
Cosmarium sp2	B05	291	222.8	41	0
Cosmarium sp2	B05	291	222.8	7	0
Cosmarium sp2	G01	74	64.6	0	9116
Cosmarium sp2	G01	74	64.6	41	0
Cosmarium sp2	G01	74	64.6	7	0
Cosmarium sp2	G02	74	64.6	0	0
Cosmarium sp2	G02	74	64.6	41	12154
Cosmarium sp2	G02	74	64.6	7	0
Cosmarium sp2	G03	74	64.6	0	0
Cosmarium sp2	G03	74	64.6	41	72929
Cosmarium sp2	G03	74	64.6	7	0
Cosmarium sp2	G04	74	64.6	0	3646
Cosmarium sp2	G04	74	64.6	41	0
Cosmarium sp2	G04	74	64.6	7	0
Cosmarium sp2	G05	74	64.6	0	0
Cosmarium sp2	G05	74	64.6	41	0
Cosmarium sp2	G05	74	64.6	7	0
Cosmarium sp2	R01	147	126.4	0	10939
Cosmarium sp2	R01	147	126.4	41	7292
Cosmarium sp2	R01	147	126.4	7	0
Cosmarium sp2	R02	147	126.4	0	72929
Cosmarium sp2	R02	147	126.4	41	0
Cosmarium sp2	R02	147	126.4	7	0
Cosmarium sp2	R03	147	126.4	0	3646
Cosmarium sp2	R03	147	126.4	41	12154
Cosmarium sp2	R03	147	126.4	7	0
Cosmarium sp2	R04	147	126.4	0	5469
Cosmarium sp2	R04	147	126.4	41	25525
Cosmarium sp2	R04	147	126.4	7	0
Cosmarium sp2	R05	147	126.4	0	0
Cosmarium sp2	R05	147	126.4	41	36464
Cosmarium sp2	R05	147	126.4	7	12154
Cosmarium sp2	T01	1153	1016	0	14585
Cosmarium sp2	T01	1153	1016	41	24309
Cosmarium sp2	T01	1153	1016	7	0
Cosmarium sp2	T02	1153	1016	0	0
Cosmarium sp2	T02	1153	1016	41	36464
Cosmarium sp2	T02	1153	1016	7	0
Cosmarium sp2	T03	1153	1016	0	1823
Cosmarium sp2	T03	1153	1016	41	24309
Cosmarium sp2	T03	1153	1016	7	0
Cosmarium sp2	T04	1153	1016	0	7292
Cosmarium sp2	T04	1153	1016	41	12154
Cosmarium sp2	T04	1153	1016	7	0
Cosmarium sp2	T05	1153	1016	41	24309
Cosmarium sp2	T05	1153	1016	7	0
Cosmarium sp2	W01	579	474.6	0	3646
Cosmarium sp2	W01	579	474.6	41	0
Cosmarium sp2	W01	579	474.6	7	0
Cosmarium sp2	W02	579	474.6	0	16408
Cosmarium sp2	W02	579	474.6	41	0
Cosmarium sp2	W02	579	474.6	7	0
Cosmarium sp2	W03	579	474.6	0	0
Cosmarium sp2	W03	579	474.6	41	0
Cosmarium sp2	W03	579	474.6	7	0
Cosmarium sp2	W04	579	474.6	0	0
Cosmarium sp2	W04	579	474.6	41	0
Cosmarium sp2	W04	579	474.6	7	0
Cosmarium sp2	W05	579	474.6	0	3646
Cosmarium sp2	W05	579	474.6	41	0
Cosmarium sp2	W05	579	474.6	7	0
Cosmarium sp2	Y01	0	0.0 (Control)	0	10939
Cosmarium sp2	Y01	0	0.0 (Control)	41	0
Cosmarium sp2	Y01	0	0.0 (Control)	7	0
Cosmarium sp2	Y02	0	0.0 (Control)	0	94808
Cosmarium sp2	Y02	0	0.0 (Control)	41	7292
Cosmarium sp2	Y02	0	0.0 (Control)	7	0
Cosmarium sp2	Y03	0	0.0 (Control)	0	3646
Cosmarium sp2	Y03	0	0.0 (Control)	41	0
Cosmarium sp2	Y03	0	0.0 (Control)	7	0
Cosmarium sp2	Y04	0	0.0 (Control)	0	16409
Cosmarium sp2	Y04	0	0.0 (Control)	41	0
Cosmarium sp2	Y04	0	0.0 (Control)	7	0
Cosmarium sp2	Y05	0	0.0 (Control)	0	3646
Cosmarium sp2	Y05	0	0.0 (Control)	41	0
Cosmarium sp2	Y05	0	0.0 (Control)	7	14585
Cryptomonas	B01	291	222.8	0	1823
Cryptomonas	B01	291	222.8	41	0
Cryptomonas	B01	291	222.8	7	0
Cryptomonas	B02	291	222.8	0	0
Cryptomonas	B02	291	222.8	41	0
Cryptomonas	B02	291	222.8	7	0
Cryptomonas	B03	291	222.8	0	242491
Cryptomonas	B03	291	222.8	41	0
Cryptomonas	B03	291	222.8	7	0
Cryptomonas	B04	291	222.8	0	83869
Cryptomonas	B04	291	222.8	41	12154
Cryptomonas	B04	291	222.8	7	0
Cryptomonas	B05	291	222.8	0	58343
Cryptomonas	B05	291	222.8	41	0
Cryptomonas	B05	291	222.8	7	0
Cryptomonas	G01	74	64.6	0	136743
Cryptomonas	G01	74	64.6	41	0
Cryptomonas	G01	74	64.6	7	12154
Cryptomonas	G02	74	64.6	0	171385
Cryptomonas	G02	74	64.6	41	0
Cryptomonas	G02	74	64.6	7	36464
Cryptomonas	G03	74	64.6	0	3646
Cryptomonas	G03	74	64.6	41	0
Cryptomonas	G03	74	64.6	7	0
Cryptomonas	G04	74	64.6	0	43757
Cryptomonas	G04	74	64.6	41	0
Cryptomonas	G04	74	64.6	7	0
Cryptomonas	G05	74	64.6	0	222435
Cryptomonas	G05	74	64.6	41	0
Cryptomonas	G05	74	64.6	7	0
Cryptomonas	R01	147	126.4	0	0
Cryptomonas	R01	147	126.4	41	0
Cryptomonas	R01	147	126.4	7	0
Cryptomonas	R02	147	126.4	0	667307
Cryptomonas	R02	147	126.4	41	0
Cryptomonas	R02	147	126.4	7	12154
Cryptomonas	R03	147	126.4	0	233375
Cryptomonas	R03	147	126.4	41	0
Cryptomonas	R03	147	126.4	7	0
Cryptomonas	R04	147	126.4	0	25525
Cryptomonas	R04	147	126.4	41	7292
Cryptomonas	R04	147	126.4	7	0
Cryptomonas	R05	147	126.4	0	412053
Cryptomonas	R05	147	126.4	41	0
Cryptomonas	R05	147	126.4	7	12154
Cryptomonas	T01	1153	1016	0	61990
Cryptomonas	T01	1153	1016	41	0
Cryptomonas	T01	1153	1016	7	0
Cryptomonas	T02	1153	1016	0	32818
Cryptomonas	T02	1153	1016	41	0
Cryptomonas	T02	1153	1016	7	0
Cryptomonas	T03	1153	1016	0	21878
Cryptomonas	T03	1153	1016	41	0
Cryptomonas	T03	1153	1016	7	0
Cryptomonas	T04	1153	1016	0	21878
Cryptomonas	T04	1153	1016	41	0
Cryptomonas	T04	1153	1016	7	12154
Cryptomonas	T05	1153	1016	41	0
Cryptomonas	T05	1153	1016	7	0
Cryptomonas	W01	579	474.6	0	1192402
Cryptomonas	W01	579	474.6	41	0
Cryptomonas	W01	579	474.6	7	0
Cryptomonas	W02	579	474.6	0	0
Cryptomonas	W02	579	474.6	41	0
Cryptomonas	W02	579	474.6	7	0
Cryptomonas	W03	579	474.6	0	10939
Cryptomonas	W03	579	474.6	41	0
Cryptomonas	W03	579	474.6	7	0
Cryptomonas	W04	579	474.6	0	3646
Cryptomonas	W04	579	474.6	41	0
Cryptomonas	W04	579	474.6	7	0
Cryptomonas	W05	579	474.6	0	87515
Cryptomonas	W05	579	474.6	41	0
Cryptomonas	W05	579	474.6	7	0
Cryptomonas	Y01	0	0.0 (Control)	0	0
Cryptomonas	Y01	0	0.0 (Control)	41	0
Cryptomonas	Y01	0	0.0 (Control)	7	18232
Cryptomonas	Y02	0	0.0 (Control)	0	0
Cryptomonas	Y02	0	0.0 (Control)	41	0
Cryptomonas	Y02	0	0.0 (Control)	7	3646
Cryptomonas	Y03	0	0.0 (Control)	0	422993
Cryptomonas	Y03	0	0.0 (Control)	41	7292
Cryptomonas	Y03	0	0.0 (Control)	7	60774
Cryptomonas	Y04	0	0.0 (Control)	0	1823
Cryptomonas	Y04	0	0.0 (Control)	41	3646
Cryptomonas	Y04	0	0.0 (Control)	7	6077
Cryptomonas	Y05	0	0.0 (Control)	0	109394
Cryptomonas	Y05	0	0.0 (Control)	41	0
Cryptomonas	Y05	0	0.0 (Control)	7	76576
Cyclotella	B01	291	222.8	0	0
Cyclotella	B01	291	222.8	41	0
Cyclotella	B01	291	222.8	7	0
Cyclotella	B02	291	222.8	0	0
Cyclotella	B02	291	222.8	41	0
Cyclotella	B02	291	222.8	7	0
Cyclotella	B03	291	222.8	0	0
Cyclotella	B03	291	222.8	41	0
Cyclotella	B03	291	222.8	7	0
Cyclotella	B04	291	222.8	0	0
Cyclotella	B04	291	222.8	41	0
Cyclotella	B04	291	222.8	7	0
Cyclotella	B05	291	222.8	0	0
Cyclotella	B05	291	222.8	41	0
Cyclotella	B05	291	222.8	7	0
Cyclotella	G01	74	64.6	0	0
Cyclotella	G01	74	64.6	41	12154
Cyclotella	G01	74	64.6	7	0
Cyclotella	G02	74	64.6	0	0
Cyclotella	G02	74	64.6	41	0
Cyclotella	G02	74	64.6	7	0
Cyclotella	G03	74	64.6	0	0
Cyclotella	G03	74	64.6	41	0
Cyclotella	G03	74	64.6	7	0
Cyclotella	G04	74	64.6	0	0
Cyclotella	G04	74	64.6	41	0
Cyclotella	G04	74	64.6	7	0
Cyclotella	G05	74	64.6	0	0
Cyclotella	G05	74	64.6	41	0
Cyclotella	G05	74	64.6	7	0
Cyclotella	R01	147	126.4	0	0
Cyclotella	R01	147	126.4	41	0
Cyclotella	R01	147	126.4	7	0
Cyclotella	R02	147	126.4	0	0
Cyclotella	R02	147	126.4	41	0
Cyclotella	R02	147	126.4	7	0
Cyclotella	R03	147	126.4	0	0
Cyclotella	R03	147	126.4	41	0
Cyclotella	R03	147	126.4	7	0
Cyclotella	R04	147	126.4	0	1823
Cyclotella	R04	147	126.4	41	7292
Cyclotella	R04	147	126.4	7	0
Cyclotella	R05	147	126.4	0	1823
Cyclotella	R05	147	126.4	41	0
Cyclotella	R05	147	126.4	7	0
Cyclotella	T01	1153	1016	0	0
Cyclotella	T01	1153	1016	41	0
Cyclotella	T01	1153	1016	7	0
Cyclotella	T02	1153	1016	0	0
Cyclotella	T02	1153	1016	41	0
Cyclotella	T02	1153	1016	7	0
Cyclotella	T03	1153	1016	0	0
Cyclotella	T03	1153	1016	41	0
Cyclotella	T03	1153	1016	7	0
Cyclotella	T04	1153	1016	0	0
Cyclotella	T04	1153	1016	41	0
Cyclotella	T04	1153	1016	7	0
Cyclotella	T05	1153	1016	41	0
Cyclotella	T05	1153	1016	7	0
Cyclotella	W01	579	474.6	0	0
Cyclotella	W01	579	474.6	41	12154
Cyclotella	W01	579	474.6	7	0
Cyclotella	W02	579	474.6	0	0
Cyclotella	W02	579	474.6	41	12154
Cyclotella	W02	579	474.6	7	0
Cyclotella	W03	579	474.6	0	0
Cyclotella	W03	579	474.6	41	12154
Cyclotella	W03	579	474.6	7	0
Cyclotella	W04	579	474.6	0	0
Cyclotella	W04	579	474.6	41	0
Cyclotella	W04	579	474.6	7	0
Cyclotella	W05	579	474.6	0	0
Cyclotella	W05	579	474.6	41	12154
Cyclotella	W05	579	474.6	7	0
Cyclotella	Y01	0	0.0 (Control)	0	0
Cyclotella	Y01	0	0.0 (Control)	41	0
Cyclotella	Y01	0	0.0 (Control)	7	0
Cyclotella	Y02	0	0.0 (Control)	0	0
Cyclotella	Y02	0	0.0 (Control)	41	0
Cyclotella	Y02	0	0.0 (Control)	7	0
Cyclotella	Y03	0	0.0 (Control)	0	0
Cyclotella	Y03	0	0.0 (Control)	41	0
Cyclotella	Y03	0	0.0 (Control)	7	0
Cyclotella	Y04	0	0.0 (Control)	0	0
Cyclotella	Y04	0	0.0 (Control)	41	18232
Cyclotella	Y04	0	0.0 (Control)	7	0
Cyclotella	Y05	0	0.0 (Control)	0	0
Cyclotella	Y05	0	0.0 (Control)	41	0
Cyclotella	Y05	0	0.0 (Control)	7	0
Diatom sp	B01	291	222.8	0	0
Diatom sp	B01	291	222.8	41	0
Diatom sp	B01	291	222.8	7	0
Diatom sp	B02	291	222.8	0	0
Diatom sp	B02	291	222.8	41	0
Diatom sp	B02	291	222.8	7	0
Diatom sp	B03	291	222.8	0	0
Diatom sp	B03	291	222.8	41	0
Diatom sp	B03	291	222.8	7	0
Diatom sp	B04	291	222.8	0	0
Diatom sp	B04	291	222.8	41	0
Diatom sp	B04	291	222.8	7	0
Diatom sp	B05	291	222.8	0	0
Diatom sp	B05	291	222.8	41	0
Diatom sp	B05	291	222.8	7	0
Diatom sp	G01	74	64.6	0	0
Diatom sp	G01	74	64.6	41	0
Diatom sp	G01	74	64.6	7	0
Diatom sp	G02	74	64.6	0	0
Diatom sp	G02	74	64.6	41	12154
Diatom sp	G02	74	64.6	7	0
Diatom sp	G03	74	64.6	0	0
Diatom sp	G03	74	64.6	41	0
Diatom sp	G03	74	64.6	7	0
Diatom sp	G04	74	64.6	0	0
Diatom sp	G04	74	64.6	41	0
Diatom sp	G04	74	64.6	7	0
Diatom sp	G05	74	64.6	0	0
Diatom sp	G05	74	64.6	41	0
Diatom sp	G05	74	64.6	7	0
Diatom sp	R01	147	126.4	0	0
Diatom sp	R01	147	126.4	41	0
Diatom sp	R01	147	126.4	7	0
Diatom sp	R02	147	126.4	0	0
Diatom sp	R02	147	126.4	41	0
Diatom sp	R02	147	126.4	7	0
Diatom sp	R03	147	126.4	0	0
Diatom sp	R03	147	126.4	41	0
Diatom sp	R03	147	126.4	7	0
Diatom sp	R04	147	126.4	0	0
Diatom sp	R04	147	126.4	41	0
Diatom sp	R04	147	126.4	7	0
Diatom sp	R05	147	126.4	0	0
Diatom sp	R05	147	126.4	41	0
Diatom sp	R05	147	126.4	7	0
Diatom sp	T01	1153	1016	0	0
Diatom sp	T01	1153	1016	41	0
Diatom sp	T01	1153	1016	7	0
Diatom sp	T02	1153	1016	0	0
Diatom sp	T02	1153	1016	41	0
Diatom sp	T02	1153	1016	7	0
Diatom sp	T03	1153	1016	0	0
Diatom sp	T03	1153	1016	41	0
Diatom sp	T03	1153	1016	7	0
Diatom sp	T04	1153	1016	0	0
Diatom sp	T04	1153	1016	41	0
Diatom sp	T04	1153	1016	7	0
Diatom sp	T05	1153	1016	41	0
Diatom sp	T05	1153	1016	7	0
Diatom sp	W01	579	474.6	0	0
Diatom sp	W01	579	474.6	41	0
Diatom sp	W01	579	474.6	7	0
Diatom sp	W02	579	474.6	0	0
Diatom sp	W02	579	474.6	41	0
Diatom sp	W02	579	474.6	7	0
Diatom sp	W03	579	474.6	0	0
Diatom sp	W03	579	474.6	41	0
Diatom sp	W03	579	474.6	7	0
Diatom sp	W04	579	474.6	0	0
Diatom sp	W04	579	474.6	41	0
Diatom sp	W04	579	474.6	7	0
Diatom sp	W05	579	474.6	0	0
Diatom sp	W05	579	474.6	41	0
Diatom sp	W05	579	474.6	7	0
Diatom sp	Y01	0	0.0 (Control)	0	0
Diatom sp	Y01	0	0.0 (Control)	41	0
Diatom sp	Y01	0	0.0 (Control)	7	0
Diatom sp	Y02	0	0.0 (Control)	0	0
Diatom sp	Y02	0	0.0 (Control)	41	0
Diatom sp	Y02	0	0.0 (Control)	7	0
Diatom sp	Y03	0	0.0 (Control)	0	0
Diatom sp	Y03	0	0.0 (Control)	41	0
Diatom sp	Y03	0	0.0 (Control)	7	0
Diatom sp	Y04	0	0.0 (Control)	0	0
Diatom sp	Y04	0	0.0 (Control)	41	0
Diatom sp	Y04	0	0.0 (Control)	7	0
Diatom sp	Y05	0	0.0 (Control)	0	0
Diatom sp	Y05	0	0.0 (Control)	41	0
Diatom sp	Y05	0	0.0 (Control)	7	0
Epithemia	B01	291	222.8	0	0
Epithemia	B01	291	222.8	41	0
Epithemia	B01	291	222.8	7	0
Epithemia	B02	291	222.8	0	0
Epithemia	B02	291	222.8	41	12154
Epithemia	B02	291	222.8	7	0
Epithemia	B03	291	222.8	0	0
Epithemia	B03	291	222.8	41	0
Epithemia	B03	291	222.8	7	0
Epithemia	B04	291	222.8	0	0
Epithemia	B04	291	222.8	41	0
Epithemia	B04	291	222.8	7	0
Epithemia	B05	291	222.8	0	0
Epithemia	B05	291	222.8	41	0
Epithemia	B05	291	222.8	7	0
Epithemia	G01	74	64.6	0	0
Epithemia	G01	74	64.6	41	24309
Epithemia	G01	74	64.6	7	0
Epithemia	G02	74	64.6	0	0
Epithemia	G02	74	64.6	41	60774
Epithemia	G02	74	64.6	7	0
Epithemia	G03	74	64.6	0	0
Epithemia	G03	74	64.6	41	36464
Epithemia	G03	74	64.6	7	0
Epithemia	G04	74	64.6	0	0
Epithemia	G04	74	64.6	41	0
Epithemia	G04	74	64.6	7	0
Epithemia	G05	74	64.6	0	0
Epithemia	G05	74	64.6	41	0
Epithemia	G05	74	64.6	7	0
Epithemia	R01	147	126.4	0	0
Epithemia	R01	147	126.4	41	14585
Epithemia	R01	147	126.4	7	0
Epithemia	R02	147	126.4	0	0
Epithemia	R02	147	126.4	41	0
Epithemia	R02	147	126.4	7	0
Epithemia	R03	147	126.4	0	0
Epithemia	R03	147	126.4	41	0
Epithemia	R03	147	126.4	7	0
Epithemia	R04	147	126.4	0	0
Epithemia	R04	147	126.4	41	14585
Epithemia	R04	147	126.4	7	0
Epithemia	R05	147	126.4	0	0
Epithemia	R05	147	126.4	41	12154
Epithemia	R05	147	126.4	7	0
Epithemia	T01	1153	1016	0	0
Epithemia	T01	1153	1016	41	0
Epithemia	T01	1153	1016	7	0
Epithemia	T02	1153	1016	0	0
Epithemia	T02	1153	1016	41	0
Epithemia	T02	1153	1016	7	0
Epithemia	T03	1153	1016	0	0
Epithemia	T03	1153	1016	41	0
Epithemia	T03	1153	1016	7	0
Epithemia	T04	1153	1016	0	0
Epithemia	T04	1153	1016	41	0
Epithemia	T04	1153	1016	7	0
Epithemia	T05	1153	1016	41	0
Epithemia	T05	1153	1016	7	0
Epithemia	W01	579	474.6	0	0
Epithemia	W01	579	474.6	41	0
Epithemia	W01	579	474.6	7	0
Epithemia	W02	579	474.6	0	0
Epithemia	W02	579	474.6	41	0
Epithemia	W02	579	474.6	7	0
Epithemia	W03	579	474.6	0	0
Epithemia	W03	579	474.6	41	0
Epithemia	W03	579	474.6	7	0
Epithemia	W04	579	474.6	0	0
Epithemia	W04	579	474.6	41	0
Epithemia	W04	579	474.6	7	0
Epithemia	W05	579	474.6	0	0
Epithemia	W05	579	474.6	41	0
Epithemia	W05	579	474.6	7	0
Epithemia	Y01	0	0.0 (Control)	0	0
Epithemia	Y01	0	0.0 (Control)	41	0
Epithemia	Y01	0	0.0 (Control)	7	0
Epithemia	Y02	0	0.0 (Control)	0	3646
Epithemia	Y02	0	0.0 (Control)	41	3646
Epithemia	Y02	0	0.0 (Control)	7	0
Epithemia	Y03	0	0.0 (Control)	0	0
Epithemia	Y03	0	0.0 (Control)	41	3646
Epithemia	Y03	0	0.0 (Control)	7	0
Epithemia	Y04	0	0.0 (Control)	0	0
Epithemia	Y04	0	0.0 (Control)	41	3646
Epithemia	Y04	0	0.0 (Control)	7	0
Epithemia	Y05	0	0.0 (Control)	0	0
Epithemia	Y05	0	0.0 (Control)	41	3646
Epithemia	Y05	0	0.0 (Control)	7	3646
Eudorina	B01	291	222.8	0	0
Eudorina	B01	291	222.8	41	0
Eudorina	B01	291	222.8	7	0
Eudorina	B02	291	222.8	0	0
Eudorina	B02	291	222.8	41	0
Eudorina	B02	291	222.8	7	0
Eudorina	B03	291	222.8	0	0
Eudorina	B03	291	222.8	41	0
Eudorina	B03	291	222.8	7	0
Eudorina	B04	291	222.8	0	0
Eudorina	B04	291	222.8	41	0
Eudorina	B04	291	222.8	7	0
Eudorina	B05	291	222.8	0	0
Eudorina	B05	291	222.8	41	0
Eudorina	B05	291	222.8	7	0
Eudorina	G01	74	64.6	0	0
Eudorina	G01	74	64.6	41	0
Eudorina	G01	74	64.6	7	0
Eudorina	G02	74	64.6	0	0
Eudorina	G02	74	64.6	41	0
Eudorina	G02	74	64.6	7	0
Eudorina	G03	74	64.6	0	0
Eudorina	G03	74	64.6	41	0
Eudorina	G03	74	64.6	7	0
Eudorina	G04	74	64.6	0	0
Eudorina	G04	74	64.6	41	0
Eudorina	G04	74	64.6	7	0
Eudorina	G05	74	64.6	0	0
Eudorina	G05	74	64.6	41	0
Eudorina	G05	74	64.6	7	0
Eudorina	R01	147	126.4	0	0
Eudorina	R01	147	126.4	41	0
Eudorina	R01	147	126.4	7	0
Eudorina	R02	147	126.4	0	0
Eudorina	R02	147	126.4	41	0
Eudorina	R02	147	126.4	7	0
Eudorina	R03	147	126.4	0	0
Eudorina	R03	147	126.4	41	0
Eudorina	R03	147	126.4	7	0
Eudorina	R04	147	126.4	0	0
Eudorina	R04	147	126.4	41	0
Eudorina	R04	147	126.4	7	0
Eudorina	R05	147	126.4	0	0
Eudorina	R05	147	126.4	41	0
Eudorina	R05	147	126.4	7	0
Eudorina	T01	1153	1016	0	0
Eudorina	T01	1153	1016	41	0
Eudorina	T01	1153	1016	7	0
Eudorina	T02	1153	1016	0	0
Eudorina	T02	1153	1016	41	0
Eudorina	T02	1153	1016	7	0
Eudorina	T03	1153	1016	0	0
Eudorina	T03	1153	1016	41	0
Eudorina	T03	1153	1016	7	0
Eudorina	T04	1153	1016	0	0
Eudorina	T04	1153	1016	41	0
Eudorina	T04	1153	1016	7	0
Eudorina	T05	1153	1016	41	0
Eudorina	T05	1153	1016	7	0
Eudorina	W01	579	474.6	0	0
Eudorina	W01	579	474.6	41	0
Eudorina	W01	579	474.6	7	0
Eudorina	W02	579	474.6	0	0
Eudorina	W02	579	474.6	41	0
Eudorina	W02	579	474.6	7	0
Eudorina	W03	579	474.6	0	0
Eudorina	W03	579	474.6	41	0
Eudorina	W03	579	474.6	7	0
Eudorina	W04	579	474.6	0	0
Eudorina	W04	579	474.6	41	0
Eudorina	W04	579	474.6	7	0
Eudorina	W05	579	474.6	0	0
Eudorina	W05	579	474.6	41	0
Eudorina	W05	579	474.6	7	0
Eudorina	Y01	0	0.0 (Control)	0	0
Eudorina	Y01	0	0.0 (Control)	41	0
Eudorina	Y01	0	0.0 (Control)	7	0
Eudorina	Y02	0	0.0 (Control)	0	0
Eudorina	Y02	0	0.0 (Control)	41	0
Eudorina	Y02	0	0.0 (Control)	7	0
Eudorina	Y03	0	0.0 (Control)	0	0
Eudorina	Y03	0	0.0 (Control)	41	18232
Eudorina	Y03	0	0.0 (Control)	7	0
Eudorina	Y04	0	0.0 (Control)	0	0
Eudorina	Y04	0	0.0 (Control)	41	0
Eudorina	Y04	0	0.0 (Control)	7	0
Eudorina	Y05	0	0.0 (Control)	0	0
Eudorina	Y05	0	0.0 (Control)	41	0
Eudorina	Y05	0	0.0 (Control)	7	0
Filament cyanobacteria	B01	291	222.8	0	1823
Filament cyanobacteria	B01	291	222.8	41	0
Filament cyanobacteria	B01	291	222.8	7	12154
Filament cyanobacteria	B02	291	222.8	0	0
Filament cyanobacteria	B02	291	222.8	41	0
Filament cyanobacteria	B02	291	222.8	7	12154
Filament cyanobacteria	B03	291	222.8	0	47404
Filament cyanobacteria	B03	291	222.8	41	0
Filament cyanobacteria	B03	291	222.8	7	36464
Filament cyanobacteria	B04	291	222.8	0	3646
Filament cyanobacteria	B04	291	222.8	41	0
Filament cyanobacteria	B04	291	222.8	7	12154
Filament cyanobacteria	B05	291	222.8	0	18232
Filament cyanobacteria	B05	291	222.8	41	0
Filament cyanobacteria	B05	291	222.8	7	36464
Filament cyanobacteria	G01	74	64.6	0	10939
Filament cyanobacteria	G01	74	64.6	41	0
Filament cyanobacteria	G01	74	64.6	7	133704
Filament cyanobacteria	G02	74	64.6	0	36464
Filament cyanobacteria	G02	74	64.6	41	0
Filament cyanobacteria	G02	74	64.6	7	72929
Filament cyanobacteria	G03	74	64.6	0	40111
Filament cyanobacteria	G03	74	64.6	41	0
Filament cyanobacteria	G03	74	64.6	7	12154
Filament cyanobacteria	G04	74	64.6	0	185971
Filament cyanobacteria	G04	74	64.6	41	0
Filament cyanobacteria	G04	74	64.6	7	85084
Filament cyanobacteria	G05	74	64.6	0	3646
Filament cyanobacteria	G05	74	64.6	41	0
Filament cyanobacteria	G05	74	64.6	7	36464
Filament cyanobacteria	R01	147	126.4	0	43757
Filament cyanobacteria	R01	147	126.4	41	0
Filament cyanobacteria	R01	147	126.4	7	24309
Filament cyanobacteria	R02	147	126.4	0	178678
Filament cyanobacteria	R02	147	126.4	41	0
Filament cyanobacteria	R02	147	126.4	7	145859
Filament cyanobacteria	R03	147	126.4	0	7292
Filament cyanobacteria	R03	147	126.4	41	0
Filament cyanobacteria	R03	147	126.4	7	97239
Filament cyanobacteria	R04	147	126.4	0	12762
Filament cyanobacteria	R04	147	126.4	41	0
Filament cyanobacteria	R04	147	126.4	7	133704
Filament cyanobacteria	R05	147	126.4	0	7292
Filament cyanobacteria	R05	147	126.4	41	0
Filament cyanobacteria	R05	147	126.4	7	48619
Filament cyanobacteria	T01	1153	1016	0	7292
Filament cyanobacteria	T01	1153	1016	41	0
Filament cyanobacteria	T01	1153	1016	7	0
Filament cyanobacteria	T02	1153	1016	0	65636
Filament cyanobacteria	T02	1153	1016	41	0
Filament cyanobacteria	T02	1153	1016	7	0
Filament cyanobacteria	T03	1153	1016	0	7292
Filament cyanobacteria	T03	1153	1016	41	0
Filament cyanobacteria	T03	1153	1016	7	0
Filament cyanobacteria	T04	1153	1016	0	3646
Filament cyanobacteria	T04	1153	1016	41	0
Filament cyanobacteria	T04	1153	1016	7	0
Filament cyanobacteria	T05	1153	1016	41	0
Filament cyanobacteria	T05	1153	1016	7	0
Filament cyanobacteria	W01	579	474.6	0	58343
Filament cyanobacteria	W01	579	474.6	41	0
Filament cyanobacteria	W01	579	474.6	7	12154
Filament cyanobacteria	W02	579	474.6	0	43757
Filament cyanobacteria	W02	579	474.6	41	0
Filament cyanobacteria	W02	579	474.6	7	0
Filament cyanobacteria	W03	579	474.6	0	7292
Filament cyanobacteria	W03	579	474.6	41	0
Filament cyanobacteria	W03	579	474.6	7	0
Filament cyanobacteria	W04	579	474.6	0	36464
Filament cyanobacteria	W04	579	474.6	41	0
Filament cyanobacteria	W04	579	474.6	7	0
Filament cyanobacteria	W05	579	474.6	0	193264
Filament cyanobacteria	W05	579	474.6	41	0
Filament cyanobacteria	W05	579	474.6	7	0
Filament cyanobacteria	Y01	0	0.0 (Control)	0	29171
Filament cyanobacteria	Y01	0	0.0 (Control)	41	21878
Filament cyanobacteria	Y01	0	0.0 (Control)	7	7292
Filament cyanobacteria	Y02	0	0.0 (Control)	0	25525
Filament cyanobacteria	Y02	0	0.0 (Control)	41	3646
Filament cyanobacteria	Y02	0	0.0 (Control)	7	14585
Filament cyanobacteria	Y03	0	0.0 (Control)	0	18232
Filament cyanobacteria	Y03	0	0.0 (Control)	41	0
Filament cyanobacteria	Y03	0	0.0 (Control)	7	0
Filament cyanobacteria	Y04	0	0.0 (Control)	0	3646
Filament cyanobacteria	Y04	0	0.0 (Control)	41	3646
Filament cyanobacteria	Y04	0	0.0 (Control)	7	72929
Filament cyanobacteria	Y05	0	0.0 (Control)	0	51050
Filament cyanobacteria	Y05	0	0.0 (Control)	41	3646
Filament cyanobacteria	Y05	0	0.0 (Control)	7	25525
Fragilaria	B01	291	222.8	0	5469
Fragilaria	B01	291	222.8	41	24309
Fragilaria	B01	291	222.8	7	0
Fragilaria	B02	291	222.8	0	0
Fragilaria	B02	291	222.8	41	0
Fragilaria	B02	291	222.8	7	0
Fragilaria	B03	291	222.8	0	0
Fragilaria	B03	291	222.8	41	0
Fragilaria	B03	291	222.8	7	0
Fragilaria	B04	291	222.8	0	3646
Fragilaria	B04	291	222.8	41	0
Fragilaria	B04	291	222.8	7	0
Fragilaria	B05	291	222.8	0	3646
Fragilaria	B05	291	222.8	41	18232
Fragilaria	B05	291	222.8	7	0
Fragilaria	G01	74	64.6	0	7292
Fragilaria	G01	74	64.6	41	24309
Fragilaria	G01	74	64.6	7	0
Fragilaria	G02	74	64.6	0	0
Fragilaria	G02	74	64.6	41	0
Fragilaria	G02	74	64.6	7	0
Fragilaria	G03	74	64.6	0	0
Fragilaria	G03	74	64.6	41	36464
Fragilaria	G03	74	64.6	7	0
Fragilaria	G04	74	64.6	0	0
Fragilaria	G04	74	64.6	41	0
Fragilaria	G04	74	64.6	7	0
Fragilaria	G05	74	64.6	0	10939
Fragilaria	G05	74	64.6	41	0
Fragilaria	G05	74	64.6	7	0
Fragilaria	R01	147	126.4	0	25525
Fragilaria	R01	147	126.4	41	0
Fragilaria	R01	147	126.4	7	0
Fragilaria	R02	147	126.4	0	196910
Fragilaria	R02	147	126.4	41	0
Fragilaria	R02	147	126.4	7	0
Fragilaria	R03	147	126.4	0	3646
Fragilaria	R03	147	126.4	41	0
Fragilaria	R03	147	126.4	7	0
Fragilaria	R04	147	126.4	0	3646
Fragilaria	R04	147	126.4	41	3646
Fragilaria	R04	147	126.4	7	0
Fragilaria	R05	147	126.4	0	9116
Fragilaria	R05	147	126.4	41	0
Fragilaria	R05	147	126.4	7	12154
Fragilaria	T01	1153	1016	0	14585
Fragilaria	T01	1153	1016	41	0
Fragilaria	T01	1153	1016	7	0
Fragilaria	T02	1153	1016	0	0
Fragilaria	T02	1153	1016	41	0
Fragilaria	T02	1153	1016	7	0
Fragilaria	T03	1153	1016	0	9116
Fragilaria	T03	1153	1016	41	0
Fragilaria	T03	1153	1016	7	0
Fragilaria	T04	1153	1016	0	14585
Fragilaria	T04	1153	1016	41	0
Fragilaria	T04	1153	1016	7	0
Fragilaria	T05	1153	1016	41	0
Fragilaria	T05	1153	1016	7	0
Fragilaria	W01	579	474.6	0	18232
Fragilaria	W01	579	474.6	41	0
Fragilaria	W01	579	474.6	7	0
Fragilaria	W02	579	474.6	0	1823
Fragilaria	W02	579	474.6	41	0
Fragilaria	W02	579	474.6	7	0
Fragilaria	W03	579	474.6	0	1823
Fragilaria	W03	579	474.6	41	0
Fragilaria	W03	579	474.6	7	0
Fragilaria	W04	579	474.6	0	25525
Fragilaria	W04	579	474.6	41	0
Fragilaria	W04	579	474.6	7	0
Fragilaria	W05	579	474.6	0	10939
Fragilaria	W05	579	474.6	41	0
Fragilaria	W05	579	474.6	7	12154
Fragilaria	Y01	0	0.0 (Control)	0	80222
Fragilaria	Y01	0	0.0 (Control)	41	0
Fragilaria	Y01	0	0.0 (Control)	7	7292
Fragilaria	Y02	0	0.0 (Control)	0	120334
Fragilaria	Y02	0	0.0 (Control)	41	0
Fragilaria	Y02	0	0.0 (Control)	7	3646
Fragilaria	Y03	0	0.0 (Control)	0	3646
Fragilaria	Y03	0	0.0 (Control)	41	0
Fragilaria	Y03	0	0.0 (Control)	7	15193
Fragilaria	Y04	0	0.0 (Control)	0	5469
Fragilaria	Y04	0	0.0 (Control)	41	0
Fragilaria	Y04	0	0.0 (Control)	7	42542
Fragilaria	Y05	0	0.0 (Control)	0	7292
Fragilaria	Y05	0	0.0 (Control)	41	0
Fragilaria	Y05	0	0.0 (Control)	7	32818
Golenkinia	B01	291	222.8	0	0
Golenkinia	B01	291	222.8	41	12154
Golenkinia	B01	291	222.8	7	0
Golenkinia	B02	291	222.8	0	0
Golenkinia	B02	291	222.8	41	0
Golenkinia	B02	291	222.8	7	0
Golenkinia	B03	291	222.8	0	0
Golenkinia	B03	291	222.8	41	0
Golenkinia	B03	291	222.8	7	0
Golenkinia	B04	291	222.8	0	1312736
Golenkinia	B04	291	222.8	41	0
Golenkinia	B04	291	222.8	7	0
Golenkinia	B05	291	222.8	0	0
Golenkinia	B05	291	222.8	41	18232
Golenkinia	B05	291	222.8	7	0
Golenkinia	G01	74	64.6	0	5469
Golenkinia	G01	74	64.6	41	0
Golenkinia	G01	74	64.6	7	0
Golenkinia	G02	74	64.6	0	0
Golenkinia	G02	74	64.6	41	0
Golenkinia	G02	74	64.6	7	0
Golenkinia	G03	74	64.6	0	0
Golenkinia	G03	74	64.6	41	72929
Golenkinia	G03	74	64.6	7	0
Golenkinia	G04	74	64.6	0	0
Golenkinia	G04	74	64.6	41	12154
Golenkinia	G04	74	64.6	7	0
Golenkinia	G05	74	64.6	0	0
Golenkinia	G05	74	64.6	41	0
Golenkinia	G05	74	64.6	7	0
Golenkinia	R01	147	126.4	0	711065
Golenkinia	R01	147	126.4	41	0
Golenkinia	R01	147	126.4	7	0
Golenkinia	R02	147	126.4	0	3646
Golenkinia	R02	147	126.4	41	0
Golenkinia	R02	147	126.4	7	12154
Golenkinia	R03	147	126.4	0	0
Golenkinia	R03	147	126.4	41	0
Golenkinia	R03	147	126.4	7	0
Golenkinia	R04	147	126.4	0	7292
Golenkinia	R04	147	126.4	41	0
Golenkinia	R04	147	126.4	7	0
Golenkinia	R05	147	126.4	0	0
Golenkinia	R05	147	126.4	41	0
Golenkinia	R05	147	126.4	7	0
Golenkinia	T01	1153	1016	0	21878
Golenkinia	T01	1153	1016	41	0
Golenkinia	T01	1153	1016	7	0
Golenkinia	T02	1153	1016	0	0
Golenkinia	T02	1153	1016	41	12154
Golenkinia	T02	1153	1016	7	0
Golenkinia	T03	1153	1016	0	0
Golenkinia	T03	1153	1016	41	0
Golenkinia	T03	1153	1016	7	0
Golenkinia	T04	1153	1016	0	0
Golenkinia	T04	1153	1016	41	0
Golenkinia	T04	1153	1016	7	0
Golenkinia	T05	1153	1016	41	0
Golenkinia	T05	1153	1016	7	0
Golenkinia	W01	579	474.6	0	10939
Golenkinia	W01	579	474.6	41	0
Golenkinia	W01	579	474.6	7	0
Golenkinia	W02	579	474.6	0	1823
Golenkinia	W02	579	474.6	41	0
Golenkinia	W02	579	474.6	7	0
Golenkinia	W03	579	474.6	0	14585
Golenkinia	W03	579	474.6	41	0
Golenkinia	W03	579	474.6	7	0
Golenkinia	W04	579	474.6	0	0
Golenkinia	W04	579	474.6	41	0
Golenkinia	W04	579	474.6	7	0
Golenkinia	W05	579	474.6	0	0
Golenkinia	W05	579	474.6	41	0
Golenkinia	W05	579	474.6	7	0
Golenkinia	Y01	0	0.0 (Control)	0	0
Golenkinia	Y01	0	0.0 (Control)	41	0
Golenkinia	Y01	0	0.0 (Control)	7	0
Golenkinia	Y02	0	0.0 (Control)	0	18232
Golenkinia	Y02	0	0.0 (Control)	41	0
Golenkinia	Y02	0	0.0 (Control)	7	0
Golenkinia	Y03	0	0.0 (Control)	0	3646
Golenkinia	Y03	0	0.0 (Control)	41	0
Golenkinia	Y03	0	0.0 (Control)	7	15193
Golenkinia	Y04	0	0.0 (Control)	0	0
Golenkinia	Y04	0	0.0 (Control)	41	0
Golenkinia	Y04	0	0.0 (Control)	7	6077
Golenkinia	Y05	0	0.0 (Control)	0	10939
Golenkinia	Y05	0	0.0 (Control)	41	0
Golenkinia	Y05	0	0.0 (Control)	7	3646
Gomphonema sp1	B01	291	222.8	0	0
Gomphonema sp1	B01	291	222.8	41	0
Gomphonema sp1	B01	291	222.8	7	0
Gomphonema sp1	B02	291	222.8	0	0
Gomphonema sp1	B02	291	222.8	41	0
Gomphonema sp1	B02	291	222.8	7	0
Gomphonema sp1	B03	291	222.8	0	0
Gomphonema sp1	B03	291	222.8	41	0
Gomphonema sp1	B03	291	222.8	7	0
Gomphonema sp1	B04	291	222.8	0	0
Gomphonema sp1	B04	291	222.8	41	0
Gomphonema sp1	B04	291	222.8	7	0
Gomphonema sp1	B05	291	222.8	0	0
Gomphonema sp1	B05	291	222.8	41	0
Gomphonema sp1	B05	291	222.8	7	0
Gomphonema sp1	G01	74	64.6	0	0
Gomphonema sp1	G01	74	64.6	41	0
Gomphonema sp1	G01	74	64.6	7	0
Gomphonema sp1	G02	74	64.6	0	0
Gomphonema sp1	G02	74	64.6	41	0
Gomphonema sp1	G02	74	64.6	7	0
Gomphonema sp1	G03	74	64.6	0	0
Gomphonema sp1	G03	74	64.6	41	0
Gomphonema sp1	G03	74	64.6	7	0
Gomphonema sp1	G04	74	64.6	0	0
Gomphonema sp1	G04	74	64.6	41	0
Gomphonema sp1	G04	74	64.6	7	0
Gomphonema sp1	G05	74	64.6	0	0
Gomphonema sp1	G05	74	64.6	41	0
Gomphonema sp1	G05	74	64.6	7	0
Gomphonema sp1	R01	147	126.4	0	0
Gomphonema sp1	R01	147	126.4	41	0
Gomphonema sp1	R01	147	126.4	7	0
Gomphonema sp1	R02	147	126.4	0	0
Gomphonema sp1	R02	147	126.4	41	0
Gomphonema sp1	R02	147	126.4	7	0
Gomphonema sp1	R03	147	126.4	0	0
Gomphonema sp1	R03	147	126.4	41	0
Gomphonema sp1	R03	147	126.4	7	0
Gomphonema sp1	R04	147	126.4	0	0
Gomphonema sp1	R04	147	126.4	41	0
[truncated: 2,362 more rows]

## Sheet: Amphipod_Surv_Counts
Date	Exp_Week	Tank	Cage_ID	n_Adults	n_Mating_pairs	n_Juveniles	Nominal_conc_diquat	Init_conc_diquat
2016-07-19	0	T01	T01-1	20	1	0	1153	1016
2016-07-19	0	T02	T02-1	20	0	0	1153	1016
2016-07-19	0	T03	T03-1	20	0	0	1153	1016
2016-07-19	0	T04	T04-1	20	1	0	1153	1016
2016-07-19	0	T05	T05-1	20	0	0	1153	1016
2016-07-19	0	Y01	Y01-1	20	1	0	0	0.0 (Control)
2016-07-19	0	Y02	Y02-1	20	0	0	0	0.0 (Control)
2016-07-19	0	Y03	Y03-1	20	0	0	0	0.0 (Control)
2016-07-19	0	Y04	Y04-1	20	0	0	0	0.0 (Control)
2016-07-19	0	Y05	Y05-1	20	1	0	0	0.0 (Control)
2016-07-19	0	W01	W01-1	20	0	0	579	474.6
2016-07-19	0	W02	W02-1	20	0	0	579	474.6
2016-07-19	0	W03	W03-1	20	1	0	579	474.6
2016-07-19	0	W04	W04-1	20	3	0	579	474.6
2016-07-19	0	W05	W05-1	20	0	0	579	474.6
2016-07-19	0	R01	R01-1	20	0	0	147	126.4
2016-07-19	0	R02	R02-1	20	0	0	147	126.4
2016-07-19	0	R03	R03-1	20	1	0	147	126.4
2016-07-19	0	R04	R04-1	20	1	0	147	126.4
2016-07-19	0	R05	R05-1	20	0	0	147	126.4
2016-07-19	0	B01	B01-1	20	0	0	291	222.8
2016-07-19	0	B02	B02-1	20	0	0	291	222.8
2016-07-19	0	B03	B03-1	20	0	0	291	222.8
2016-07-19	0	B04	B04-1	20	0	0	291	222.8
2016-07-19	0	B05	B05-1	20	0	0	291	222.8
2016-07-19	0	G01	G01-1	20	0	0	74	64.6
2016-07-19	0	G02	G02-1	20	3	0	74	64.6
2016-07-19	0	G03	G03-1	20	0	0	74	64.6
2016-07-19	0	G04	G04-1	20	0	0	74	64.6
2016-07-19	0	G05	G05-1	20	0	0	74	64.6
2016-07-19	0	T01	T01-2	20	0	0	1153	1016
2016-07-19	0	T02	T02-2	20	0	0	1153	1016
2016-07-19	0	T03	T03-2	20	0	0	1153	1016
2016-07-19	0	T04	T04-2	20	1	0	1153	1016
2016-07-19	0	T05	T05-2	20	0	0	1153	1016
2016-07-19	0	Y01	Y01-2	20	1	0	0	0.0 (Control)
2016-07-19	0	Y02	Y02-2	20	1	0	0	0.0 (Control)
2016-07-19	0	Y03	Y03-2	20	0	0	0	0.0 (Control)
2016-07-19	0	Y04	Y04-2	21	1	0	0	0.0 (Control)
2016-07-19	0	Y05	Y05-2	20	0	0	0	0.0 (Control)
2016-07-19	0	W01	W01-2	20	0	0	579	474.6
2016-07-19	0	W02	W02-2	20	0	0	579	474.6
2016-07-19	0	W03	W03-2	20	1	0	579	474.6
2016-07-19	0	W04	W04-2	20	1	0	579	474.6
2016-07-19	0	W05	W05-2	20	0	0	579	474.6
2016-07-19	0	R01	R01-2	20	0	0	147	126.4
2016-07-19	0	R02	R02-2	20	1	0	147	126.4
2016-07-19	0	R03	R03-2	20	1	0	147	126.4
2016-07-19	0	R04	R04-2	20	1	0	147	126.4
2016-07-19	0	R05	R05-2	20	0	0	147	126.4
2016-07-19	0	B01	B01-2	20	0	0	291	222.8
2016-07-19	0	B02	B02-2	20	0	0	291	222.8
2016-07-19	0	B03	B03-2	20	1	0	291	222.8
2016-07-19	0	B04	B04-2	20	0	0	291	222.8
2016-07-19	0	B05	B05-2	20	0	0	291	222.8
2016-07-19	0	G01	G01-2	20	0	0	74	64.6
2016-07-19	0	G02	G02-2	20	0	0	74	64.6
2016-07-19	0	G03	G03-2	20	0	0	74	64.6
2016-07-19	0	G04	G04-2	20	0	0	74	64.6
2016-07-19	0	G05	G05-2	20	0	0	74	64.6
2016-07-19	0	T01	T01-3	20	0	0	NA	NA
2016-07-19	0	T02	T02-3	20	0	0	NA	NA
2016-07-19	0	T03	T03-3	20	0	0	NA	NA
2016-07-19	0	T04	T04-3	20	0	0	NA	NA
2016-07-19	0	T05	T05-3	20	0	0	NA	NA
2016-07-19	0	Y01	Y01-3	20	0	0	NA	NA
2016-07-19	0	Y02	Y02-3	20	0	0	NA	NA
2016-07-19	0	Y03	Y03-3	20	1	0	NA	NA
2016-07-19	0	Y04	Y04-3	20	0	0	NA	NA
2016-07-19	0	Y05	Y05-3	20	0	0	NA	NA
2016-07-19	0	W01	W01-3	20	0	0	NA	NA
2016-07-19	0	W02	W02-3	20	0	0	NA	NA
2016-07-19	0	W03	W03-3	20	0	0	NA	NA
2016-07-19	0	W04	W04-3	20	0	0	NA	NA
2016-07-19	0	W05	W05-3	20	0	0	NA	NA
2016-07-19	0	R01	R01-3	20	0	0	NA	NA
2016-07-19	0	R02	R02-3	20	0	0	NA	NA
2016-07-19	0	R03	R03-3	20	0	0	NA	NA
2016-07-19	0	R04	R04-3	20	0	0	NA	NA
2016-07-19	0	R05	R05-3	20	0	0	NA	NA
2016-07-19	0	B01	B01-3	20	0	0	NA	NA
2016-07-19	0	B02	B02-3	20	0	0	NA	NA
2016-07-19	0	B03	B03-3	20	0	0	NA	NA
2016-07-19	0	B04	B04-3	20	0	0	NA	NA
2016-07-19	0	B05	B05-3	20	0	0	NA	NA
2016-07-19	0	G01	G01-3	20	0	0	NA	NA
2016-07-19	0	G02	G02-3	20	1	0	NA	NA
2016-07-19	0	G03	G03-3	20	0	0	NA	NA
2016-07-19	0	G04	G04-3	20	0	0	NA	NA
2016-07-19	0	G05	G05-3	20	0	0	NA	NA
2016-08-02	2	T01	T01-1	0	0	0	1153	1016
2016-08-02	2	T02	T02-1	0	0	0	1153	1016
2016-08-02	2	T03	T03-1	0	0	0	1153	1016
2016-08-02	2	T04	T04-1	0	0	0	1153	1016
2016-08-02	2	T05	T05-1	0	0	0	1153	1016
2016-08-02	2	Y01	Y01-1	17	2	0	0	0.0 (Control)
2016-08-02	2	Y02	Y02-1	15	1	4	0	0.0 (Control)
2016-08-02	2	Y03	Y03-1	17	2	0	0	0.0 (Control)
2016-08-02	2	Y04	Y04-1	17	3	2	0	0.0 (Control)
2016-08-02	2	Y05	Y05-1	17	2	0	0	0.0 (Control)
2016-08-02	2	W01	W01-1	0	0	0	579	474.6
2016-08-02	2	W02	W02-1	0	0	0	579	474.6
2016-08-02	2	W03	W03-1	13	2	4	579	474.6
2016-08-02	2	W04	W04-1	0	0	0	579	474.6
2016-08-02	2	W05	W05-1	0	0	0	579	474.6
2016-08-02	2	R01	R01-1	8	0	14	147	126.4
2016-08-02	2	R02	R02-1	16	0	3	147	126.4
2016-08-02	2	R03	R03-1	3	0	0	147	126.4
2016-08-02	2	R04	R04-1	13	4	4	147	126.4
2016-08-02	2	R05	R05-1	9	1	1	147	126.4
2016-08-02	2	B01	B01-1	0	0	0	291	222.8
2016-08-02	2	B02	B02-1	6	0	0	291	222.8
2016-08-02	2	B03	B03-1	7	2	5	291	222.8
2016-08-02	2	B04	B04-1	0	0	0	291	222.8
2016-08-02	2	B05	B05-1	4	0	0	291	222.8
2016-08-02	2	G01	G01-1	19	5	6	74	64.6
2016-08-02	2	G02	G02-1	15	4	8	74	64.6
2016-08-02	2	G03	G03-1	19	3	8	74	64.6
2016-08-02	2	G04	G04-1	17	5	7	74	64.6
2016-08-02	2	G05	G05-1	20	3	16	74	64.6
2016-08-04	2	T01	T01-2	0	0	0	1153	1016
2016-08-04	2	T02	T02-2	0	0	0	1153	1016
2016-08-04	2	T03	T03-2	0	0	0	1153	1016
2016-08-04	2	T04	T04-2	0	0	0	1153	1016
2016-08-04	2	T05	T05-2	0	0	0	1153	1016
2016-08-04	2	Y01	Y01-2	18	1	7	0	0.0 (Control)
2016-08-04	2	Y02	Y02-2	14	2	2	0	0.0 (Control)
2016-08-04	2	Y03	Y03-2	18	0	1	0	0.0 (Control)
2016-08-04	2	Y04	Y04-2	21	2	5	0	0.0 (Control)
2016-08-04	2	Y05	Y05-2	10	0	0	0	0.0 (Control)
2016-08-04	2	W01	W01-2	0	0	0	579	474.6
2016-08-04	2	W02	W02-2	0	0	0	579	474.6
2016-08-04	2	W03	W03-2	8	1	4	579	474.6
2016-08-04	2	W04	W04-2	0	0	0	579	474.6
2016-08-04	2	W05	W05-2	0	0	0	579	474.6
2016-08-04	2	R01	R01-2	14	3	28	147	126.4
2016-08-04	2	R02	R02-2	17	3	25	147	126.4
2016-08-04	2	R03	R03-2	16	4	33	147	126.4
2016-08-04	2	R04	R04-2	17	2	3	147	126.4
2016-08-04	2	R05	R05-2	12	2	10	147	126.4
2016-08-04	2	B01	B01-2	0	0	0	291	222.8
2016-08-04	2	B02	B02-2	5	0	0	291	222.8
2016-08-04	2	B03	B03-2	9	1	7	291	222.8
2016-08-04	2	B04	B04-2	1	0	0	291	222.8
2016-08-04	2	B05	B05-2	7	1	1	291	222.8
2016-08-04	2	G01	G01-2	17	4	9	74	64.6
2016-08-04	2	G02	G02-2	18	4	23	74	64.6
2016-08-04	2	G03	G03-2	17	2	2	74	64.6
2016-08-04	2	G04	G04-2	19	3	13	74	64.6
2016-08-04	2	G05	G05-2	19	3	15	74	64.6
2016-08-16	4	T01	T01-1	0	0	0	1153	1016
2016-08-16	4	T02	T02-1	0	0	0	1153	1016
2016-08-16	4	T03	T03-1	0	0	0	1153	1016
2016-08-16	4	T04	T04-1	0	0	0	1153	1016
2016-08-16	4	T05	T05-1	0	0	0	1153	1016
2016-08-16	4	Y01	Y01-1	15	2	5	0	0.0 (Control)
2016-08-16	4	Y02	Y02-1	10	2	0	0	0.0 (Control)
2016-08-16	4	Y03	Y03-1	10	1	1	0	0.0 (Control)
2016-08-16	4	Y04	Y04-1	15	3	14	0	0.0 (Control)
2016-08-16	4	Y05	Y05-1	15	3	7	0	0.0 (Control)
2016-08-16	4	W01	W01-1	0	0	0	579	474.6
2016-08-16	4	W02	W02-1	0	0	0	579	474.6
2016-08-16	4	W03	W03-1	11	2	25	579	474.6
2016-08-16	4	W04	W04-1	0	0	0	579	474.6
2016-08-16	4	W05	W05-1	0	0	0	579	474.6
2016-08-16	4	R01	R01-1	7	2	35	147	126.4
2016-08-16	4	R02	R02-1	11	1	6	147	126.4
2016-08-16	4	R03	R03-1	4	0	0	147	126.4
2016-08-16	4	R04	R04-1	10	1	22	147	126.4
2016-08-16	4	R05	R05-1	8	1	3	147	126.4
2016-08-16	4	B01	B01-1	0	0	0	291	222.8
2016-08-16	4	B02	B02-1	2	0	3	291	222.8
2016-08-16	4	B03	B03-1	5	1	3	291	222.8
2016-08-16	4	B04	B04-1	0	0	0	291	222.8
2016-08-16	4	B05	B05-1	2	0	0	291	222.8
2016-08-16	4	G01	G01-1	19	2	74	74	64.6
2016-08-16	4	G02	G02-1	12	0	37	74	64.6
2016-08-16	4	G03	G03-1	15	2	74	74	64.6
2016-08-16	4	G04	G04-1	15	1	36	74	64.6
2016-08-16	4	G05	G05-1	20	4	42	74	64.6
2016-08-18	4	T01	T01-2	0	0	0	1153	1016
2016-08-18	4	T02	T02-2	0	0	0	1153	1016
2016-08-18	4	T03	T03-2	0	0	0	1153	1016
2016-08-18	4	T04	T04-2	0	0	0	1153	1016
2016-08-18	4	T05	T05-2	0	0	0	1153	1016
2016-08-18	4	Y01	Y01-2	13	2	31	0	0.0 (Control)
2016-08-18	4	Y02	Y02-2	9	0	3	0	0.0 (Control)
2016-08-18	4	Y03	Y03-2	12	1	2	0	0.0 (Control)
2016-08-18	4	Y04	Y04-2	18	2	3	0	0.0 (Control)
2016-08-18	4	Y05	Y05-2	17	2	5	0	0.0 (Control)
2016-08-18	4	W01	W01-2	0	0	0	579	474.6
2016-08-18	4	W02	W02-2	0	0	0	579	474.6
2016-08-18	4	W03	W03-2	8	1	49	579	474.6
2016-08-18	4	W04	W04-2	0	0	0	579	474.6
2016-08-18	4	W05	W05-2	0	0	0	579	474.6
2016-08-18	4	R01	R01-2	13	3	104	147	126.4
2016-08-18	4	R02	R02-2	16	1	42	147	126.4
2016-08-18	4	R03	R03-2	13	2	30	147	126.4
2016-08-18	4	R04	R04-2	14	2	41	147	126.4
2016-08-18	4	R05	R05-2	9	2	53	147	126.4
2016-08-18	4	B01	B01-2	0	0	0	291	222.8
2016-08-18	4	B02	B02-2	5	1	7	291	222.8
2016-08-18	4	B03	B03-2	6	0	19	291	222.8
2016-08-18	4	B04	B04-2	1	0	0	291	222.8
2016-08-18	4	B05	B05-2	6	1	29	291	222.8
2016-08-18	4	G01	G01-2	16	4	80	74	64.6
2016-08-18	4	G02	G02-2	15	2	23	74	64.6
2016-08-18	4	G03	G03-2	15	1	18	74	64.6
2016-08-18	4	G04	G04-2	18	2	75	74	64.6
2016-08-18	4	G05	G05-2	17	4	33	74	64.6
2016-08-29	6	T01	T01-1	0	0	0	1153	1016
2016-08-29	6	T02	T02-1	0	0	0	1153	1016
2016-08-29	6	T03	T03-1	0	0	0	1153	1016
2016-08-29	6	T04	T04-1	0	0	0	1153	1016
2016-08-29	6	T05	T05-1	0	0	0	1153	1016
2016-08-29	6	Y01	Y01-1	13	1	10	0	0.0 (Control)
2016-08-29	6	Y02	Y02-1	10	1	35	0	0.0 (Control)
2016-08-29	6	Y03	Y03-1	9	0	2	0	0.0 (Control)
2016-08-29	6	Y04	Y04-1	14	2	25	0	0.0 (Control)
2016-08-29	6	Y05	Y05-1	14	2	10	0	0.0 (Control)
2016-08-29	6	W01	W01-1	0	0	0	579	474.6
2016-08-29	6	W02	W02-1	0	0	0	579	474.6
2016-08-29	6	W03	W03-1	11	2	19	579	474.6
2016-08-29	6	W04	W04-1	0	0	0	579	474.6
2016-08-29	6	W05	W05-1	0	0	0	579	474.6
2016-08-29	6	R01	R01-1	7	2	96	147	126.4
2016-08-29	6	R02	R02-1	8	0	3	147	126.4
2016-08-29	6	R03	R03-1	4	0	4	147	126.4
2016-08-29	6	R04	R04-1	9	1	8	147	126.4
2016-08-29	6	R05	R05-1	6	2	3	147	126.4
2016-08-29	6	B01	B01-1	0	0	0	291	222.8
2016-08-29	6	B02	B02-1	2	1	13	291	222.8
2016-08-29	6	B03	B03-1	5	2	6	291	222.8
2016-08-29	6	B04	B04-1	0	0	0	291	222.8
2016-08-29	6	B05	B05-1	0	0	0	291	222.8
2016-08-29	6	G01	G01-1	17	2	61	74	64.6
2016-08-29	6	G02	G02-1	9	1	2	74	64.6
2016-08-29	6	G03	G03-1	15	5	122	74	64.6
2016-08-29	6	G04	G04-1	14	2	31	74	64.6
2016-08-29	6	G05	G05-1	19	3	35	74	64.6
2016-08-29	6	T01	T01-2	0	0	0	1153	1016
2016-08-29	6	T02	T02-2	0	0	0	1153	1016
2016-08-29	6	T03	T03-2	0	0	0	1153	1016
2016-08-29	6	T04	T04-2	0	0	0	1153	1016
2016-08-29	6	T05	T05-2	0	0	0	1153	1016
2016-08-29	6	Y01	Y01-2	13	3	10	0	0.0 (Control)
2016-08-29	6	Y02	Y02-2	7	1	3	0	0.0 (Control)
2016-08-29	6	Y03	Y03-2	10	2	9	0	0.0 (Control)
2016-08-29	6	Y04	Y04-2	15	4	11	0	0.0 (Control)
2016-08-29	6	Y05	Y05-2	14	2	1	0	0.0 (Control)
2016-08-29	6	W01	W01-2	0	0	0	579	474.6
2016-08-29	6	W02	W02-2	0	0	0	579	474.6
2016-08-29	6	W03	W03-2	8	1	65	579	474.6
2016-08-29	6	W04	W04-2	0	0	0	579	474.6
2016-08-29	6	W05	W05-2	0	0	0	579	474.6
2016-08-29	6	R01	R01-2	13	4	67	147	126.4
2016-08-29	6	R02	R02-2	13	1	31	147	126.4
2016-08-29	6	R03	R03-2	10	1	0	147	126.4
2016-08-29	6	R04	R04-2	12	0	19	147	126.4
2016-08-29	6	R05	R05-2	5	0	33	147	126.4
2016-08-29	6	B01	B01-2	0	0	0	291	222.8
2016-08-29	6	B02	B02-2	5	0	21	291	222.8
2016-08-29	6	B03	B03-2	5	1	14	291	222.8
2016-08-29	6	B04	B04-2	1	0	0	291	222.8
2016-08-29	6	B05	B05-2	5	1	40	291	222.8
2016-08-29	6	G01	G01-2	13	0	60	74	64.6
2016-08-29	6	G02	G02-2	14	3	25	74	64.6
2016-08-29	6	G03	G03-2	14	1	19	74	64.6
2016-08-29	6	G04	G04-2	18	0	78	74	64.6
2016-08-29	6	G05	G05-2	13	4	53	74	64.6

## Sheet: Amphipod_Mass_Repro
Date	Exp_Week	Tank	Cage_ID	Nominal_conc_diquat	Init_conc_diquat	N_Adults	N_Juveniles	Total_Wet_Mass	Avg_Ind_Mass	Reproduction
2016-08-29	6	Y01	Y01-1	0	0.0 (Control)	13	10	0.0435	0.00334615	0.769231
2016-08-29	6	Y02	Y02-1	0	0.0 (Control)	10	35	0.0367	0.00367	3.5
2016-08-29	6	Y03	Y03-1	0	0.0 (Control)	9	2	0.0307	0.00341111	0.222222
2016-08-29	6	Y04	Y04-1	0	0.0 (Control)	14	25	0.045	0.00321429	1.78571
2016-08-29	6	Y05	Y05-1	0	0.0 (Control)	14	10	0.0433	0.00309286	0.714286
2016-08-29	6	W03	W03-1	579	474.6	11	19	0.0508	0.00461818	1.72727
2016-08-29	6	R01	R01-1	147	126.4	7	96	0.0379	0.00541429	13.7143
2016-08-29	6	R02	R02-1	147	126.4	8	3	0.0388	0.00485	0.375
2016-08-29	6	R03	R03-1	147	126.4	4	4	0.0259	0.006475	1
2016-08-29	6	R04	R04-1	147	126.4	9	8	0.0431	0.00478889	0.888889
2016-08-29	6	R05	R05-1	147	126.4	6	3	0.0296	0.00493333	0.5
2016-08-29	6	B02	B02-1	291	222.8	2	13	0.0101	0.00505	6.5
2016-08-29	6	B03	B03-1	291	222.8	5	6	0.0293	0.00586	1.2
2016-08-29	6	G01	G01-1	74	64.6	17	61	0.0734	0.00431765	3.58824
2016-08-29	6	G02	G02-1	74	64.6	9	2	0.0396	0.0044	0.222222
2016-08-29	6	G03	G03-1	74	64.6	15	122	0.0599	0.00399333	8.13333
2016-08-29	6	G04	G04-1	74	64.6	14	31	0.0573	0.00409286	2.21429
2016-08-29	6	G05	G05-1	74	64.6	19	35	0.0707	0.00372105	1.84211
2016-08-29	6	Y01	Y01-2	0	0.0 (Control)	13	10	0.04	0.00307692	0.769231
2016-08-29	6	Y02	Y02-2	0	0.0 (Control)	7	3	0.0229	0.00327143	0.428571
2016-08-29	6	Y03	Y03-2	0	0.0 (Control)	10	9	0.0299	0.00299	0.9
2016-08-29	6	Y04	Y04-2	0	0.0 (Control)	15	11	0.0407	0.00271333	0.733333
2016-08-29	6	Y05	Y05-2	0	0.0 (Control)	14	1	0.0398	0.00284286	0.0714286
2016-08-29	6	W03	W03-2	579	474.6	8	65	0.0388	0.00485	8.125
2016-08-29	6	R01	R01-2	147	126.4	13	67	0.0637	0.0049	5.15385
2016-08-29	6	R02	R02-2	147	126.4	13	31	0.0487	0.00374615	2.38462
2016-08-29	6	R03	R03-2	147	126.4	10	0	0.0388	0.00388	0
2016-08-29	6	R04	R04-2	147	126.4	12	19	0.0534	0.00445	1.58333
2016-08-29	6	R05	R05-2	147	126.4	5	33	0.0217	0.00434	6.6
2016-08-29	6	B02	B02-2	291	222.8	5	21	0.0198	0.00396	4.2
2016-08-29	6	B03	B03-2	291	222.8	5	14	0.0262	0.00524	2.8
2016-08-29	6	B04	B04-2	291	222.8	1	0	0.0065	0.0065	0
2016-08-29	6	B05	B05-2	291	222.8	5	40	0.0232	0.00464	8
2016-08-29	6	G01	G01-2	74	64.6	13	60	0.0503	0.00386923	4.61538
2016-08-29	6	G02	G02-2	74	64.6	14	25	0.0502	0.00358571	1.78571
2016-08-29	6	G03	G03-2	74	64.6	14	19	0.0632	0.00451429	1.35714
2016-08-29	6	G04	G04-2	74	64.6	18	78	0.0594	0.0033	4.33333
2016-08-29	6	G05	G05-2	74	64.6	13	53	0.0537	0.00413077	4.07692

[truncated: 2 more sheets: Tadpole_Main, Tadpole_Oxi_Stress]
